# Supplementary material for: Drug Repurposing and Lysosomal Storage Disorders: A Trick to Treat
Source: Genes (Basel). 2024 Feb 25;15(3):290. doi: 10.3390/genes15030290 (PMC10970111; doi:10.3390/genes15030290)
Supplement: Supplementary file 1 [file genes-15-00290-s001.zip › Supplementary Table S1.xlsx]

## Sheet: Foglio1
Disease	Onset	OrphaCode	OrphaLabel	Orphanet - Classification level	Phenotype MIM	OMIM Alternative Labels	Gene MIM	Gene	Entry Protein	UID	Protein names
Acid lipase deficiency	Infantile, juvenile and adult	275761; 75233	Wolman disease	Disorder; Subtype of disorder	# 278000	LYSOSOMAL ACID LIPASE DEFICIENCY CHOLESTERYL ESTER STORAGE DISEASE; CESD LIPA DEFICIENCY LAL DEFICIENCY CHOLESTEROL ESTER HYDROLASE DEFICIENCY	613497	LIPA	LICH_HUMAN	P38571
		275761; 75234	Cholesteryl ester storage disease	Disorder; Subtype of disorder							Lysosomal acid lipase/cholesteryl ester hydrolase
Alpha-Mannosidosis	Infantile and juvenile	61; 309288	Alpha-mannosidosis, adult form	Disorder; Subtype of disorder	# 248500	Alpha-mannosidosis Lysosomal alpha-mannosidase deficiency Alpha-mannosidase B deficiency	609458	MAN2B1	MA2B1	O00754
											Lysosomal alpha-mannosidase
		61; 309282	Alpha-mannosidosis, infantile form	Disorder; Subtype of disorder
Alpha-n-acetylgalactosaminidase deficiency	Infantile (type I), adult (type II) and juvenile (type III)	3137; 79279	Alpha-N-acetylgalactosaminidase deficiency type 1	Disorder; Subtype of disorder	# 609241	KANZAKI DISEASE ALPHA-N-ACETYLGALACTOSAMINIDASE DEFICIENCY, TYPE II ALPHA-N-ACETYLGALACTOSAMINIDASE DEFICIENCY, ADULT-ONSET NAGA DEFICIENCY, TYPE II SCHINDLER DISEASE, TYPE II	104170	NAGA	NAGAB_HUMAN	P17050
		3137; 79281	Alpha-N-acetylgalactosaminidase deficiency type 3	Disorder; Subtype of disorder							Alpha-N-acetylgalactosaminidase
		3137; 79280	Alpha-N-acetylgalactosaminidase deficiency type 2	Disorder; Subtype of disorder	# 609242	SCHINDLER DISEASE, TYPE I NEUROAXONAL DYSTROPHY, SCHINDLER TYPE ALPHA-N-ACETYLGALACTOSAMINIDASE DEFICIENCY, TYPE I NAGA DEFICIENCY, TYPE I
Aspartylglucosaminuria	Juvenile	93	Aspartylglucosaminidase deficiency	Disorder	# 208400	ASPARTYLGLUCOSAMINURIA; AGU GLYCOSYLASPARAGINASE DEFICIENCY ASPARTYLGLUCOSAMINIDASE DEFICIENCY AGA DEFICIENCY GLYCOASPARAGINASE ASPARTYLGLYCOSAMINURIA	613228	AGA	ASPG_HUMAN	P20933	N(4)-(beta-N-acetylglucosaminyl)-L-asparaginase
Beta-Mannosidosis	Juvenile and adult	118	Beta-mannosidosis	Disorder	# 248510	MANNOSIDOSIS, BETA A, LYSOSOMAL; MANSB BETA-MANNOSIDOSIS LYSOSOMAL BETA-MANNOSIDASE DEFICIENCY BETA-MANNOSIDASE DEFICIENCY	609489	MANBA	MANBA_HUMAN	O00462	Beta-mannosidase
Cystinosis	Infantile or juvenile	213; 411629	Infantile nephropathic cystinosis	Disorder; Subtype of disorder	# 219800	CYSTINOSIS, NEPHROPATHIC; CTNS LYSOSOMAL CYSTINE TRANSPORT PROTEIN, DEFECT OF CYSTINOSIN, DEFECT OF	606272	CTNS	CTNS_HUMAN	O60931
		213; 411634	Juvenile nephropathic cystinosis	Disorder; Subtype of disorder	# 219900	CYSTINOSIS, LATE-ONSET JUVENILE OR ADOLESCENT NEPHROPATHIC TYPE CYSTINOSIS, INTERMEDIATE					Cystinosin
		213; 411641	Ocular cystinosis	Disorder; Subtype of disorder	# 219750	CYSTINOSIS, ADULT NONNEPHROPATHIC CYSTINOSIS, OCULAR NONNEPHROPATHIC CYSTINOSIS, BENIGN NONNEPHROPATHIC
Danon Disease \ Glycogen storage disease due to LAMP-2 deficiency	Juvenile or adult\ Juvenile or adult and sex-linked dominant	34587	Danon disease GSD due to LAMP-2 deficiency Glycogenosis due to LAMP-2 deficiency Lysosomal glycogen storage disease with normal acid maltase activity	Disorder	# 300257	VACUOLAR CARDIOMYOPATHY AND MYOPATHY, X-LINKED PSEUDOGLYCOGENOSIS II ANTOPOL DISEASE LYSOSOMAL GLYCOGEN STORAGE DISEASE WITHOUT ACID MALTASE DEFICIENCY, FORMERLY GLYCOGEN STORAGE DISEASE IIb; GSD2B, FORMERLY GSD IIb, FORMERLY	309060	LAMP2	LAMP2_HUMAN	P13473	Lysosome-associated membrane glycoprotein 2
Fabry Disease	Juvenile (males) or adult (females) or non-classical adult (males)	324	Alpha-galactosidase A deficiency Anderson-Fabry disease Angiokeratoma corporis diffusum Diffuse angiokeratoma FD	Disorder	# 301500	ANGIOKERATOMA CORPORIS DIFFUSUM ANDERSON-FABRY DISEASE HEREDITARY DYSTOPIC LIPIDOSIS ALPHA-GALACTOSIDASE A DEFICIENCY GLA DEFICIENCY CERAMIDE TRIHEXOSIDASE DEFICIENCY	300644	GLA	AGAL_HUMAN	P06280	Alpha-galactosidase A
Farber lipogranulomatosis	Juvenile	333	Acid ceramidase deficiency Farber lipogranulomatosis	Disorder	# 228000	FARBER DISEASE CERAMIDASE DEFICIENCY ACID CERAMIDASE DEFICIENCY AC DEFICIENCY N-LAURYLSPHINGOSINE DEACYLASE DEFICIENCY	613468	ASAH1	ASAH1_HUMAN	Q13510	Acid ceramidase
Fucosidosis	Infantile, late infantile and juvenile	349	Alpha-L-fucosidase deficiency	Disorder	# 230000	ALPHA-L-FUCOSIDASE DEFICIENCY	612280	FUCA1	FUCO_HUMAN	P04066	Tissue alpha-L-fucosidase
Galactosialidosis	Early infantile, late infantile, juvenile or adult	351	Goldberg syndrome Neuraminidase deficiency with beta-galactosidase deficiency	Disorder	# 256540	GOLDBERG SYNDROME NEURAMINIDASE DEFICIENCY WITH BETA-GALACTOSIDASE DEFICIENCY NEURAMINIDASE/BETA-GALACTOSIDASE EXPRESSION; NGBE LYSOSOMAL PROTECTIVE PROTEIN DEFICIENCY CATHEPSIN A DEFICIENCY PROTECTIVE PROTEIN/CATHEPSIN A DEFICIENCY PPCA DEFICIENCY	613111	CTSA	PPGB_HUMAN	P10619	Lysosomal protective protein
Gaucher disease	Juvenile to adult (type I), infantile (type II), juvenile (type III) and perinatal lethal (perinatal lethal form)	355; 2072	Gaucher disease-ophthalmoplegia-cardiovascular calcification syndrome	Disorder; Subtype of disorder	#231005	GAUCHER DISEASE, TYPE IIIC; GD3C	606463	GBA	GBA1_HUMAN	P04062
Gaucher disease	Juvenile to adult (type I), infantile (type II), juvenile (type III) and perinatal lethal (perinatal lethal form)	355; 77259	Gaucher disease type 1	Disorder; Subtype of disorder	#230800	GD I GAUCHER DISEASE, NONCEREBRAL JUVENILE GLUCOCEREBROSIDASE DEFICIENCY ACID BETA-GLUCOSIDASE DEFICIENCY GBA DEFICIENCY	606463	GBA	GBA1_HUMAN	P04062
Gaucher disease	Juvenile to adult (type I), infantile (type II), juvenile (type III) and perinatal lethal (perinatal lethal form)	355; 77260	Gaucher disease type 2	Disorder; Subtype of disorder	#230900	GD II GAUCHER DISEASE, ACUTE NEURONOPATHIC TYPE	606463	GBA	GBA1_HUMAN	P04062	Lysosomal acid glucosylceramidase
Gaucher disease	Juvenile to adult (type I), infantile (type II), juvenile (type III) and perinatal lethal (perinatal lethal form)	355; 77261	Gaucher disease type 3	Disorder; Subtype of disorder	#231000	GD III GAUCHER DISEASE, SUBACUTE NEURONOPATHIC TYPE GAUCHER DISEASE, CHRONIC NEURONOPATHIC TYPE GAUCHER DISEASE, JUVENILE AND ADULT, CEREBRAL	606463	GBA	GBA1_HUMAN	P04062
Gaucher disease	Juvenile to adult (type I), infantile (type II), juvenile (type III) and perinatal lethal (perinatal lethal form)	355; 85212	Fetal gaucher disease	Disorder; Subtype of disorder	#608013	GAUCHER DISEASE, COLLODION TYPE	606463	GBA	GBA1_HUMAN	P04062
Gaucher disease		355; 309252	atypical gaucher disease due to saposin c deficiency	Disorder; Subtype of disorder	#610539	SAPOSIN C DEFICIENCY	176801	PSAP	SAP_HUMAN	P07602	Prosaposin (Proactivator polypeptide)
Krabbe disease	Infantile and juvenile	487;206448	Adult Krabbe disease	Disorder, Subtype of disorder	# 245200	KRABBE DISEASE; KRB	606890	GALC	GALC_HUMAN	P54803	Galactocerebrosidase
Krabbe disease	Infantile and juvenile	487; 206443	Late-infantile/juvenile Krabbe disease	Disorder, Subtype of disorder	# 245200	KRABBE DISEASE; KRB	606890	GALC	GALC_HUMAN	P54803	Galactocerebrosidase
Krabbe disease	Infantile and juvenile	487; 206436	Infantile Krabbe disease	Disorder, Subtype of disorder	# 245200	KRABBE DISEASE; KRB	606890	GALC	GALC_HUMAN	P54804	Galactocerebrosidase
Krabbe disease	Infantile and juvenile	487	Krabbe disease, atypical	Disorder, Subtype of disorder	# 611722	KRABBE DISEASE, ATYPICAL, DUE TO SAPOSIN A DEFICIENCY; KRBSAPA	176801	PSAP	SAP_HUMAN	P07602	Prosaposin (Proactivator polypeptide)
GM1 gangliosidosis	Infantile (type I), late infantile to juvenile (type II) and adult (type III)	354; 79255	GM1 gangliosidosis type 1	Disorder, Subtype of disorder	# 230500	GANGLIOSIDOSIS, GENERALIZED GM1, TYPE I GANGLIOSIDOSIS, GENERALIZED GM1, INFANTILE FORM GANGLIOSIDOSIS, GENERALIZED GM1, TYPE 1 BETA-GALACTOSIDASE-1 DEFICIENCY GLB1 DEFICIENCY	611458	GLB1	BGAL_HUMAN	P16278	Beta-galactosidase
GM1 gangliosidosis	Infantile (type I), late infantile to juvenile (type II) and adult (type III)	354; 79256	GM1 gangliosidosis type 2	Disorder, Subtype of disorder	# 230600	GANGLIOSIDOSIS, GENERALIZED GM1, JUVENILE TYPE GANGLIOSIDOSIS, GENERALIZED GM1, TYPE II GANGLIOSIDOSIS, GENERALIZED GM1, TYPE 2	611458	GLB1	BGAL_HUMAN	P16278	Beta-galactosidase
											Beta-galactosidase
GM1 gangliosidosis	Infantile (type I), late infantile to juvenile (type II) and adult (type III)	354; 79257	GM1 gangliosidosis type 3	Disorder, Subtype of disorder	# 230650	GANGLIOSIDOSIS, GENERALIZED GM1, ADULT TYPE GANGLIOSIDOSIS, GENERALIZED GM1, CHRONIC TYPE GANGLIOSIDOSIS, GENERALIZED GM1, TYPE III GANGLIOSIDOSIS, GENERALIZED GM1, TYPE 3	611458	GLB1	BGAL_HUMAN	P16278	Beta-galactosidase
GM2 gangliosidosis, AB variant	Infantile	309246	Hexosaminidase activator deficiency	Disorder	#272750	HEXOSAMINIDASE ACTIVATOR DEFICIENCY GM2 ACTIVATOR DEFICIENCY AB VARIANT GM2-GANGLIOSIDOSIS TAY-SACHS DISEASE, AB VARIANT	613109	GM2A	SAP3_HUMAN	P17900	Ganglioside GM2 activator
GM2 gangliosidosis, Sandhoff disease	Infantile, juvenile and adult	796; 309169	Sandhoff disease, adult form	Disorder, Subtype of disorder	#268800	GM2-GANGLIOSIDOSIS, TYPE II HEXOSAMINIDASES A AND B DEFICIENCY	606873	HEXB	HEXB_HUMAN	P07686	Beta-hexosaminidase subunit beta
GM2 gangliosidosis, Sandhoff disease	Infantile, juvenile and adult	796; 309155	Sandhoff disease, infantile form	Disorder, Subtype of disorder	#268800	GM2-GANGLIOSIDOSIS, TYPE II HEXOSAMINIDASES A AND B DEFICIENCY	606873	HEXB	HEXB_HUMAN	P07687	Epoxide hydrolase 1
GM2 gangliosidosis, Sandhoff disease	Infantile, juvenile and adult	796; 309162	Sandhoff disease, juvenile form	Disorder, Subtype of disorder	#268800	GM2-GANGLIOSIDOSIS, TYPE II HEXOSAMINIDASES A AND B DEFICIENCY	606873	HEXB	HEXB_HUMAN	P07688	Cathepsin B
GM2 gangliosidosis, Tay–Sachs diseases	Infantile, juvenile and adult	845; 309192	Tay-Sachs disease, adult form	Disorder; Subtype of disorder	#272800	GM2-GANGLIOSIDOSIS, TYPE I B VARIANT GM2-GANGLIOSIDOSIS HEXOSAMINIDASE A DEFICIENCY HEXA DEFICIENCY	606869	HEXA	HEXA_HUMAN	P06865	Beta-hexosaminidase subunit alpha
GM2 gangliosidosis, Tay–Sachs diseases	Infantile, juvenile and adult	845; 309178	Tay-Sachs disease, infantile form	Disorder; Subtype of disorder	#272800	GM2-GANGLIOSIDOSIS, TYPE I B VARIANT GM2-GANGLIOSIDOSIS HEXOSAMINIDASE A DEFICIENCY HEXA DEFICIENCY	606869	HEXA	HEXA_HUMAN	P06865
GM2 gangliosidosis, Tay–Sachs diseases	Infantile, juvenile and adult	845; 309185	Tay-Sachs disease, juvenile form	Disorder; Subtype of disorder	#272800	GM2-GANGLIOSIDOSIS, TYPE I B VARIANT GM2-GANGLIOSIDOSIS HEXOSAMINIDASE A DEFICIENCY HEXA DEFICIENCY	606869	HEXA	HEXA_HUMAN	P06865
Glycogen storage disease due to acid maltase deficiency	Infantile and adult	365; 308552	Glycogen storage disease due to acid maltase deficiency, infantile onset	Disorder; Subtype of disorder	#232300	GSD II ACID ALPHA-GLUCOSIDASE DEFICIENCY GAA DEFICIENCY POMPE DISEASE GLYCOGENOSIS, GENERALIZED, CARDIAC FORM CARDIOMEGALIA GLYCOGENICA DIFFUSA ACID MALTASE DEFICIENCY; AMD ALPHA-1,4-GLUCOSIDASE DEFICIENCY	606800	GAA	LYAG_HUMAN	P10253	Lysosomal alpha-glucosidase
Glycogen storage disease due to acid maltase deficiency	Infantile and adult	365; 420429	Glycogen storage disease due to acid maltase deficiency, late-onset	Disorder; Subtype of disorder	#232300	GSD II ACID ALPHA-GLUCOSIDASE DEFICIENCY GAA DEFICIENCY POMPE DISEASE GLYCOGENOSIS, GENERALIZED, CARDIAC FORM CARDIOMEGALIA GLYCOGENICA DIFFUSA ACID MALTASE DEFICIENCY; AMD ALPHA-1,4-GLUCOSIDASE DEFICIENCY	606800	GAA	LYAG_HUMAN	P10253
Metachromatic leukodystrophy	Late infantile, juvenile and adult	512;309271	Metachromatic leukodystrophy, adult form	Disorder; Subtype of disorder	#250100	METACHROMATIC LEUKOENCEPHALOPATHY CEREBRAL SCLEROSIS, DIFFUSE, METACHROMATIC FORM SULFATIDE LIPIDOSIS ARYLSULFATASE A DEFICIENCY ARSA DEFICIENCY CEREBROSIDE SULFATASE DEFICIENCY	607574	ARSA	ARSA_HUMAN	P15289	Arylsulfatase A (ASA)
Metachromatic leukodystrophy	Late infantile, juvenile and adult	512;309263	Metachromatic leukodystrophy, juvenile form	Disorder; Subtype of disorder	#250100	METACHROMATIC LEUKOENCEPHALOPATHY CEREBRAL SCLEROSIS, DIFFUSE, METACHROMATIC FORM SULFATIDE LIPIDOSIS ARYLSULFATASE A DEFICIENCY ARSA DEFICIENCY CEREBROSIDE SULFATASE DEFICIENCY	607574	ARSA	ARSA_HUMAN	P15289
Metachromatic leukodystrophy	Late infantile, juvenile and adult	512;309256	Metachromatic leukodystrophy, late infantile form	Disorder; Subtype of disorder	#250100	METACHROMATIC LEUKOENCEPHALOPATHY CEREBRAL SCLEROSIS, DIFFUSE, METACHROMATIC FORM SULFATIDE LIPIDOSIS ARYLSULFATASE A DEFICIENCY ARSA DEFICIENCY CEREBROSIDE SULFATASE DEFICIENCY	607574	ARSA	ARSA_HUMAN	P15289
MPS I: Hurler syndromeb, Hurler–Scheie syndrome and Scheie syndrome	Infantile (Hurler) and juvenile (Hurler–Scheie and Scheie)	579;93473	Hurler syndrome	Disorder; Subtype of disorder	# 607014	MUCOPOLYSACCHARIDOSIS TYPE IH; MPS1-H	252800	IDUA	IDUA_HUMAN	P35475
MPS I: Hurler syndromeb, Hurler–Scheie syndrome and Scheie syndrome	Infantile (Hurler) and juvenile (Hurler–Scheie and Scheie)	579;93476	Hurler-Scheie syndrome	Disorder; Subtype of disorder	# 607015	HURLER-SCHEIE SYNDROME	252800	IDUA	IDUA_HUMAN	P35476	Alpha-L-iduronidase
MPS I: Hurler syndromeb, Hurler–Scheie syndrome and Scheie syndrome	Infantile (Hurler) and juvenile (Hurler–Scheie and Scheie)	579;93474	Scheie syndrome	Disorder; Subtype of disorder	#607016	SCHEIE SYNDROME	252800	IDUA	IDUA_HUMAN	P35477
MPS II, also known as Hunter syndrome (IDS)	Infantile, juvenile (acute) and juvenile (attenuated)	580;217093	Mucopolysaccharidosis type 2, attenuated form	Disorder; Subtype of disorder	#309900	MUCOPOLYSACCHARIDOSIS, TYPE II; MPS2	300823	IDS	IDS_HUMAN	P22304	Iduronate 2-sulfatase
MPS II, also known as Hunter syndrome (IDS)	Infantile, juvenile (acute) and juvenile (attenuated)	580;217085	Mucopolysaccharidosis type 2, severe form	Disorder; Subtype of disorder	#309900	MUCOPOLYSACCHARIDOSIS, TYPE II; MPS2	300823	IDS	IDS_HUMAN	P22305	Chaperone protein DnaJ
MPS IIIA, also known as Sanfilippo syndrome A (SGSH)	Late infantile	581;79269	Sanfilippo syndrome type A	Disorder; Subtype of disorder	#252900	MUCOPOLYSACCHARIDOSIS, TYPE IIIA; MPS3A	605270	SGSH	SPHM_HUMAN	P51688	N-sulphoglucosamine sulphohydrolase
MPS IIIA, also known as Sanfilippo syndrome A (SGSH)	Juvenile	581;79270	Sanfilippo syndrome type B	Disorder; Subtype of disorder	#252920	MUCOPOLYSACCHARIDOSIS, TYPE IIIB; MPS3B	609701	NAGLU	ANAG_HUMAN	P54802	Alpha-N-acetylglucosaminidase
MPS IIIA, also known as Sanfilippo syndrome A (SGSH)	Juvenile	581;79271	Sanfilippo syndrome type C	Disorder; Subtype of disorder	#252930	MUCOPOLYSACCHARIDOSIS, TYPE IIIC; MPS3C	610453	HGSNAT	HGNAT_HUMAN	Q68CP4	Heparan-alpha-glucosaminide N-acetyltransferase
MPS IIIA, also known as Sanfilippo syndrome A (SGSH)	Juvenile	581;79272	Sanfilippo syndrome type D	Disorder; Subtype of disorder	#25940	MUCOPOLYSACCHARIDOSIS, TYPE IIID; MPS3D	607664	GNS	GNS_HUMAN	P15586	N-acetylglucosamine-6-sulfatase
MPS IVA, also known as Morquio syndrome A (GALNS)	Late infantile	582;309297	Mucopolysaccharidosis type 4A	Disorder; Subtype of disorder	# 253000	MUCOPOLYSACCHARIDOSIS, TYPE IVA; MPS4A	612222	GALNS	GALNS_HUMAN	P34059	N-acetylgalactosamine-6-sulfatase
MPS IVA, also known as Morquio syndrome A (GALNS)	Late infantile and juvenile	582;309310	Mucopolysaccharidosis type 4B	Disorder; Subtype of disorder	# 253010	MUCOPOLYSACCHARIDOSIS, TYPE IVB; MPS4B	611458	GLB1	BGAL_HUMAN	P16278	Beta-galactosidase
MPS IX (HYAL1)	Juvenile	67041	Hyaluronidase deficiency	Disorder	# 601492	MUCOPOLYSACCHARIDOSIS, TYPE IX; MPS9	607071	HYAL1	HYAL1_HUMAN	Q12794	Hyaluronidase-1
MPS VI, also known as Maroteaux–Lamy syndrome	Late infantile and juvenile	583;276212	Mucopolysaccharidosis type 6, rapidly progressing	Disorder; Subtype of disorder	#253200	MUCOPOLYSACCHARIDOSIS, TYPE VI; MPS6	611542	ARSB	ARSB_HUMAN	P15848	Arylsulfatase B (ASB)
MPS VI, also known as Maroteaux–Lamy syndrome	Late infantile and juvenile	583;276223	Mucopolysaccharidosis type 6, slowly progressing	Disorder; Subtype of disorder	#253200	MUCOPOLYSACCHARIDOSIS, TYPE VI; MPS7	611542	ARSB	ARSB_HUMAN	P15849
MPS VII, also known as Sly diseaseb (GUSB)	Infantile and late infantile	584	Mucopolysaccharidosis type 7	Disorder	#253220	MUCOPOLYSACCHARIDOSIS, TYPE VII; MPS7	611499	GUSB	BGLR_HUMAN	P08236	Beta-glucuronidase
Mucolipidosis II α/β, I-cell diseaseb	Infantile	576	Mucolipidosis type II	Disorder	#252500	MUCOLIPIDOSIS II ALPHA/BETA	607840	GNPTAB	GNPTA_HUMAN	Q3T906	N-acetylglucosamine-1-phosphotransferase subunits alpha/beta
Mucolipidosis III γ, variant pseudo- Hurler polydystrophy	Juvenile or adult	577;423461	Mucolipidosis type iii alpha\beta	Disorder; Subtype of disorder	#252600	MUCOLIPIDOSIS III ALPHA/BETA	607838	GNPTAG	GNPTG_HUMAN	Q9UJJ9
Mucolipidosis III γ, variant pseudo- Hurler polydystrophy	Juvenile or adult	577;423470	Mucolipidosis type iii gamma	Disorder; Subtype of disorder	#252605	ML III GAMMA MUCOLIPIDOSIS III, COMPLEMENTATION GROUP C MUCOLIPIDOSIS IIIC ML IIIC MUCOLIPIDOSIS III, IRANIAN VARIANT FORM MUCOLIPIDOSIS III, VARIANT FORM	607838	GNPTAG	GNPTG_HUMAN	Q9UJJ9	N-acetylglucosamine-1-phosphotransferase subunit gamma
Mucolipidosis IV	Infantile	578	Mucolipidosis type IV	Disorder	#252650	ML IV SIALOLIPIDOSIS	605248	MCOLN1	MCLN1_HUMAN	Q9GZU1	Mucolipin-1
Multiple sulfatase deficiency	Infantile, late infantile and juvenile	585	Multiple sulfatase deficiency	Disorder	#272200	MUCOSULFATIDOSIS SULFATIDOSIS, JUVENILE, AUSTIN TYPE	607939	SUMF1	SUMF1_HUMAN	Q8NBK3	Formylglycine-generating enzyme
Sialidosis type I, also known as cherry-red spot myoclonus syndrome	Adult	812	Sialidosis type 1	Disorder	#256550	SIALIDOSIS, TYPE II MUCOLIPIDOSIS I ML I LIPOMUCOPOLYSACCHARIDOSIS SIALIDASE DEFICIENCY GLYCOPROTEIN NEURAMINIDASE DEFICIENCY NEUG DEFICIENCY NEURAMINIDASE 1 DEFICIENCY NEU DEFICIENCY NEU1 DEFICIENCY	608272	NEU1	NEUR1_HUMAN	Q99519	Sialidase-1
Progressive epilepsy-intellectual disability syndrome, Finnish type	Infantile	1947	Progressive epilepsy-intellectual disability syndrome, Finnish type	Disorder; Subtype of disorder	#610003	NORTHERN EPILEPSY EPILEPSY, PROGRESSIVE, WITH MENTAL RETARDATION; EPMR	607837	CLN8	CLN8_HUMAN	Q9UBY8	Protein CLN8
Congenital neuronal ceroid lipofuscinosis	Early infantile	168486	Congenital neuronal ceroid lipofuscinosis	Disorder	# 610127	CEROID LIPOFUSCINOSIS, NEURONAL, CATHEPSIN D-DEFICIENT NEURONAL CEROID LIPOFUSCINOSIS DUE TO CATHEPSIN D DEFICIENCY
Late infantile neuronal ceroid lipofuscinosis	Late infantile	168491	Late infantile neuronal ceroid lipofuscinosis	Disorder	#204500	CEROID LIPOFUSCINOSIS, NEURONAL, 2, VARIABLE AGE AT ONSET JANSKY-BIELSCHOWSKY DISEASE	607998	TPP1	TPP1_HUMAN	O14773	Tripeptidyl-peptidase 1
				Disorder	#256730	CEROID LIPOFUSCINOSIS, NEURONAL, 1, VARIABLE AGE AT ONSET	600722	PPT1	PPT1_HUMAN	P50897	Palmitoyl-protein thioesterase 1
				Disorder	#256731	CEROID LIPOFUSCINOSIS, NEURONAL, 5, VARIABLE AGE AT ONSET	608102	CLN5	CLN5_HUMAN	O75503	Ceroid-lipofuscinosis neuronal protein 5
				Disorder	#600143	CEROID LIPOFUSCINOSIS, NEURONAL, 8; CLN8	607837	CLN8	CLN8_HUMAN	Q9UBY8	Protein CLN8
				Disorder	#601780	NEURONAL CEROID LIPOFUSCINOSIS, LATE INFANTILE, VARIANT; vLINCL	606725	CLN6	CLN6_HUMAN	Q9NWW5	Ceroid-lipofuscinosis neuronal protein 6
				Disorder	#610127	CEROID LIPOFUSCINOSIS, NEURONAL, CATHEPSIN D-DEFICIENT NEURONAL CEROID LIPOFUSCINOSIS DUE TO CATHEPSIN D DEFICIENCY	116840	CTSD	CATD_HUMAN	P07339	Cathepsin D
				Disorder	#610951	CEROID LIPOFUSCINOSIS, NEURONAL, 7; CLN7	611124	MFSD8	MFSD8_HUMAN	Q8NHS3	Major facilitator superfamily domain-containing protein 8
Juvenile neuronal ceroid lipofuscinosis	Juvenile	79264	Juvenile neuronal ceroid lipofuscinosis	Disorder	#204200	NEURONAL CEROID LIPOFUSCINOSIS, JUVENILE; JNCL BATTEN DISEASE VOGT-SPIELMEYER DISEASE SPIELMEYER-SJOGREN DISEASE	607042	CLN3	CLN3_HUMAN	Q13286	Battenin
				Disorder	#204500	CEROID LIPOFUSCINOSIS, NEURONAL, 2, VARIABLE AGE AT ONSET JANSKY-BIELSCHOWSKY DISEASE	607998	TPP1	TPP1_HUMAN	O14773	Tripeptidyl-peptidase 1
				Disorder	#256730	CEROID LIPOFUSCINOSIS, NEURONAL, 1, VARIABLE AGE AT ONSET	600722	PPT1	PPT1_HUMAN	P50897	Palmitoyl-protein thioesterase 1
				Disorder	#600143	CEROID LIPOFUSCINOSIS, NEURONAL, 8; CLN8	607837	CLN8	CLN8_HUMAN	Q9UBY8	Protein CLN8
				Disorder	#609055
				Disorder	#610127	CEROID LIPOFUSCINOSIS, NEURONAL, CATHEPSIN D-DEFICIENT NEURONAL CEROID LIPOFUSCINOSIS DUE TO CATHEPSIN D DEFICIENCY	116840	CTSD	CATD_HUMAN	P07339	Cathepsin D
Infantile neuronal ceroid lipofuscinosis	Infantile	79263	Infantile neuronal ceroid lipofuscinosis	Disorder	#256730	CEROID LIPOFUSCINOSIS, NEURONAL, 1, VARIABLE AGE AT ONSET	600722	PPT1	PPT1_HUMAN	P50897	Palmitoyl-protein thioesterase 1
Adult neuronal ceroid lipofuscinosis	Adult	79262	Adult neuronal ceroid lipofuscinosis	Disorder	#162350	CEROID LIPOFUSCINOSIS, NEURONAL, PARRY TYPE	611203	DNAJC5	DNJC5_HUMAN	Q9H3Z4	DnaJ homolog subfamily C member 5
				Disorder	#204300	CEROID LIPOFUSCINOSIS, NEURONAL, 6B (KUFS TYPE); CLN6B	606725	CLN6	CLN6_HUMAN	Q9NWW5	Ceroid-lipofuscinosis neuronal protein 6
				Disorder	#256730	CEROID LIPOFUSCINOSIS, NEURONAL, 1, VARIABLE AGE AT ONSET	600722	PPT1	PPT1_HUMAN	P50897	Palmitoyl-protein thioesterase 1
				Disorder	#601780	NEURONAL CEROID LIPOFUSCINOSIS, LATE INFANTILE, VARIANT; vLINCL	606725	CLN6	CLN6_HUMAN	Q9NWW5	Ceroid-lipofuscinosis neuronal protein 6
				Disorder	#610127	CEROID LIPOFUSCINOSIS, NEURONAL, CATHEPSIN D-DEFICIENT NEURONAL CEROID LIPOFUSCINOSIS DUE TO CATHEPSIN D DEFICIENCY	116840	CTSD	CATD_HUMAN	P07339	Cathepsin D
				Disorder	#614706	CEROID LIPOFUSCINOSIS, NEURONAL, 11; CLN11	138945	GRN	GRN_HUMAN	P28799	Progranulin
				Disorder	#615362	CEROID LIPOFUSCINOSIS, NEURONAL, 13 (KUFS TYPE); CLN13	603539	CTSF	CATF_HUMAN	Q9UBX1	Cathepsin F
Pycnodysostosis	Infantile, juvenile and adult	763	Pycnodysostosis	Disorder	#265800	PYKNODYSOSTOSIS; PKND PYCD	601105	CTSK	CATK_HUMAN	P43235	Cathepsin K
Free sialic acid storage disease	Infantile	834	Free sialic acid storage disease	Disorder	# 604369	SIALURIA, FINNISH TYPE	604322	SLC17A5	S17A5_HUMAN	Q9NRA2
Free sialic acid storage disease	Infantile	309324	Free sialic acid storage disease, infantile form	Disorder; Subtype of disorder	#269920	SIALURIA, INFANTILE FORM N-ACETYLNEURAMINIC ACID STORAGE DISEASE NANA STORAGE DISEASE; NSD	604322	SLC17A5	S17A5_HUMAN	Q9NRA2	Sialin
Sialuria	Infantile	3166	Sialuria	Disorder	#269921	SIALURIA, FRENCH TYPE	603824	GNE	GLCNE_HUMAN	Q9Y223	Bifunctional UDP-N-acetylglucosamine 2-epimerase/N-acetylmannosamine kinase
Niemann-Pick disease type C	Infantile, juvenile and adult	646	Niemann-Pick disease type C	Disorder	# 257220	NIEMANN-PICK DISEASE, TYPE C; NPC NIEMANN-PICK DISEASE WITH CHOLESTEROL ESTERIFICATION BLOCK NIEMANN-PICK DISEASE, SUBACUTE JUVENILE FORM NIEMANN-PICK DISEASE, CHRONIC NEURONOPATHIC FORM NIEMANN-PICK DISEASE WITHOUT SPHINGOMYELINASE DEFICIENCY NEUROVISCERAL STORAGE DISEASE WITH VERTICAL SUPRANUCLEAR OPHTHALMOPLEGIA	607623	NPC1	NPC1_HUMAN	O15118	NPC intracellular cholesterol transporter 1
					# 607625	NIEMANN-PICK DISEASE, TYPE C2; NPC2	601015	NPC2	NPC2_HUMAN	P61916	NPC intracellular cholesterol transporter 2
Encephalopathy due to prosaposin deficiency	Infantile	139406	Encephalopathy due to prosaposin deficiency	Disorder	#611721	PROSAPOSIN DEFICIENCY COMBINED SAP DEFICIENCY	* 176801	PSAP	SAP_HUMAN	P07602	Prosaposin
Progressive myoclonic epilepsy type 3	Infantile,Juvenile	263516	Progressive myoclonic epilepsy type 3	Subtype of disorder	#611726	CEROID LIPOFUSCINOSIS, NEURONAL, 14; CLN14	611725	KCTD7	KCTD7_HUMAN	Q96MP8	BTB/POZ domain-containing protein KCTD7
ATP13A2-related juvenile neuronal ceroid lipofuscinosis	Juvenile	314632	ATP13A2-related juvenile neuronal ceroid lipofuscinosis	Disorder	#606693	PARKINSON DISEASE 9, AUTOSOMAL RECESSIVE, JUVENILE-ONSET; PARK9 PALLIDOPYRAMIDAL DEGENERATION WITH SUPRANUCLEAR UPGAZE PARESIS AND DEMENTIA; KRPPD	610513	ATP13A2	AT132_HUMAN	Q9NQ11	Polyamine-transporting ATPase 13A2
Salla disease	Infantile	309334	Salla disease	Disorder	#604369	SIALURIA, FINNISH TYPE	604322	SLC17A5	S17A5_HUMAN	Q9NRA2	Sialin
		309331	Intermediate severe Salla disease	Subtype of disorder	#604369	SIALURIA, FINNISH TYPE	604322	SLC17A5	S17A5_HUMAN	Q9NRA2
Mucopolysaccharidosis type 4B	NA	309310	Mucopolysaccharidosis type 4B	Subtype of disorder	#253010	MORQUIO SYNDROME B MPS IVB	611458	GLB1	BGAL_HUMAN	P16278	Beta-galactosidase
Mucopolysaccharidosis type 4A	Infantile	309297	Mucopolysaccharidosis type 4A	Subtype of disorder	#253000	MORQUIO SYNDROME A MPS IVA MORQUIO A DISEASE GALACTOSAMINE-6-SULFATASE DEFICIENCY GALNS DEFICIENCY	612222	GALNS	GALNS_HUMAN	P34059	N-acetylgalactosamine-6-sulfatase
Autosomal recessive spastic paraplegia type 48	Adult	306511	Autosomal recessive spastic paraplegia type 48	Disorder	# 613647	SPASTIC PARAPLEGIA 48, AUTOSOMAL RECESSIVE; SPG48	613653	AP5Z1	AP5Z1_HUMAN	O43299	AP-5 complex subunit zeta-1
Lysosomal acid phosphatase deficiency	Infantile	35121	Lysosomal acid phosphatase deficiency	Disorder	200950	ACID PHOSPHATASE DEFICIENCY	171650	ACP2	PPAL_HUMAN	P11117	Lysosomal acid phosphatase
Sialidosis type 2	Congenital, infantile and juvenile	87876;93399	Juvenile sialidosis type 2	Disorder; Subtype of disorder	#256550	SIALIDOSIS, TYPE II MUCOLIPIDOSIS I ML I LIPOMUCOPOLYSACCHARIDOSIS SIALIDASE DEFICIENCY GLYCOPROTEIN NEURAMINIDASE DEFICIENCY NEUG DEFICIENCY NEURAMINIDASE 1 DEFICIENCY NEU DEFICIENCY NEU1 DEFICIENCY	608272	NEU1	NEUR1_HUMAN	Q99519	Sialidase-1
Sialidosis type 2	Congenital, infantile and juvenile	87876;93400	Congenital sialidosis type 2	Disorder; Subtype of disorder	#256550	SIALIDOSIS, TYPE II MUCOLIPIDOSIS I ML I LIPOMUCOPOLYSACCHARIDOSIS SIALIDASE DEFICIENCY GLYCOPROTEIN NEURAMINIDASE DEFICIENCY NEUG DEFICIENCY NEURAMINIDASE 1 DEFICIENCY NEU DEFICIENCY NEU1 DEFICIENCY	608272	NEU1	NEUR1_HUMAN	Q99519
Infantile neurovisceral acid sphingomyelinase deficiency	Infantile	77292	Infantile neurovisceral acid sphingomyelinase deficiency	Disorder	#257200	SPHINGOMYELIN LIPIDOSIS SPHINGOMYELINASE DEFICIENCY ACID SPHINGOMYELINASE DEFICIENCY, NEUROVISCERAL TYPE ASMD, NEUROVISCERAL TYPE	607608	SMPD1	ASM_HUMAN	P17405	Sphingomyelin phosphodiesterase
Chronic visceral acid sphingomyelinase deficiency	Juvenile	77293	Chronic visceral acid sphingomyelinase deficiency	Disorder	#607616	ACID SPHINGOMYELINASE DEFICIENCY, VISCERAL TYPE ASMD, VISCERAL TYPE	607608	SMPD1	ASM_HUMAN	P17405	Sphingomyelin phosphodiesterase
Yunis-Varon syndrome	Infantile	3472	Yunis-Varon syndrome	Disorder	#216340	CLEIDOCRANIAL DYSPLASIA WITH MICROGNATHIA, ABSENT THUMBS, AND DISTAL APHALANGIA	609390	FIG4	FIG4_HUMAN	Q92562	Polyphosphoinositide phosphatase
Lipoid proteinosis	Infantile, Juvenile, Adult	530	Lipoid proteinosis	Disorder	#247100	LIPOID PROTEINOSIS URBACH-WIETHE DISEASE HYALINOSIS CUTIS ET MUCOSAE	602201	ECM1	ECM1_HUMAN	Q16610	Extracellular matrix protein 1
Mucopolysaccharidosis-like syndrome with congenital heart defects and hematopoietic disorders	Infantile	505248	Mucopolysaccharidosis-like syndrome with congenital heart defects and hematopoietic disorders	Disorder	#617303	MUCOPOLYSACCHARIDOSIS-PLUS SYNDROME; MPSPS	610034	VPS33A	VP33A_HUMAN	Q96AX1	Vacuolar protein sorting-associated protein 33A
NA	NA	NA	NA	NA	#619517	NEURODEVELOPMENTAL DISORDER WITH SEIZURES AND BRAIN ABNORMALITIES; NEDSBA	600580	CLCN3	CLCN3_HUMAN	P51790	H(+)/Cl(-) exchange transporter 3
Marinesco-Sjögren syndrome	Infantile	559	Marinesco-Sjögren syndrome	Disorder	#248800	MARINESCO-SJOGREN SYNDROME; MSS	608005	SIL1	SIL1_HUMAN	Q9H173	Nucleotide exchange factor SIL1
NA	NA	NA	NA	NA	#618541	HYPOPIGMENTATION, ORGANOMEGALY, AND DELAYED MYELINATION AND DEVELOPMENT; HOD	602727	CLCN7	CLCN7_HUMAN	P51798	H(+)/Cl(-) exchange transporter 7
Coffin-Lowry syndrome	Early infantile, Infantile, juvenile	192	Coffin-Lowry syndrome	Disorder	#303600	COFFIN-LOWRY SYNDROME; CLS	300075	RPS6KA3	KS6A3_HUMAN	P51812	Ribosomal protein S6 kinase alpha-3
NA	NA	NA	NA	Disorder	#200610	ACHONDROGENESIS, LANGER-SALDINO TYPE CHONDROGENESIS IMPERFECTA ACHONDROGENESIS, TYPE IB, FORMERLY	120140	COL2A1	CO2A1_HUMAN	P02458	Collagen alpha-1(II) chain
Geleophysic dysplasia	Juvenile	2623	Geleophysic dysplasia	Disorder	#231050	GELEOPHYSIC DYSPLASIA 1; GPHYSD1	612277	ADAMTSL2	ATL2_HUMAN	Q86TH1	ADAMTS-like protein 2
Hyperphosphatasia-intellectual disability syndrome	Infantile	247262	Hyperphosphatasia-intellectual disability syndrome	Disorder	#239300	MABRY SYNDROME GLYCOSYLPHOSPHATIDYLINOSITOL BIOSYNTHESIS DEFECT 2; GPIBD2	610274	PIGV	PIGV_HUMAN	Q9NUD9	GPI mannosyltransferase 2
VPS11-related autosomal recessive hypomyelinating leukodystrophy	Infantile	466934	VPS11-related autosomal recessive hypomyelinating leukodystrophy	Disorder	#616683	LEUKODYSTROPHY, HYPOMYELINATING, 12; HLD12	608549	VPS11	VPS53_HUMAN	Q5VIR6	Vacuolar protein sorting-associated protein 53 homolog
Hereditary progressive mucinous histiocytosis	Juvenile	158025	Hereditary progressive mucinous histiocytosis	Disorder	142630	HISTIOCYTOSIS, PROGRESSIVE MUCINOUS	NA	NA	NA	NA	NA
NA	NA	NA	NA	Disorder	305920	GLUTAMYL RIBOSE-5-PHOSPHATE STORAGE DISEASE	NA	NA	NA	NA	NA
NA	NA	NA	NA	Disorder	#300100	ADDISON DISEASE AND CEREBRAL SCLEROSIS SIEMERLING-CREUTZFELDT DISEASE BRONZE SCHILDER DISEASE MELANODERMIC LEUKODYSTROPHY	300371	ABCD1	ABCD1_HUMAN	P33897	ATP-binding cassette sub-family D member 1
Idiopathic copper-associated cirrhosis	Juvenile	209919	Idiopathic copper-associated cirrhosis	Disorder	#215600	CIRRHOSIS, FAMILIAL, WITH PULMONARY HYPERTENSION, INCLUDED INDIAN CHILDHOOD CIRRHOSIS, INCLUDED; ICC, INCLUDED SEN SYNDROME, INCLUDED COPPER-OVERLOAD CIRRHOSIS, INCLUDED ENDEMIC TYROLEAN INFANTILE CIRRHOSIS, INCLUDED; ETIC, INCLUDED COPPER TOXICOSIS, IDIOPATHIC, INCLUDED; ICT, INCLUDED CIRRHOSIS, CRYPTOGENIC, INCLUDED CIRRHOSIS, NONCRYPTOGENIC, SUSCEPTIBILITY TO, INCLUDED	148070	KRT18	K1C18_HUMAN	P05783	Keratin, type I cytoskeletal 18
NA	NA	NA	NA	Disorder	#236750	HYDROPS FETALIS, NONIMMUNE; NIHF	NA	NA	NA	NA	NA
NA	NA	NA	NA	Disorder	#614122	CHITOTRIOSIDASE DEFICIENCY; CHITD	600031	CHIT	CHIT1_HUMAN	Q13231	Chitotriosidase-1
Progressive cerebello-cerebral atrophy	Infantile	247198	Progressive cerebello-cerebral atrophy	Disorder	#615851	PONTOCEREBELLAR HYPOPLASIA, TYPE 2E; PCH2E	615850	VPS53	VPS53_HUMAN	Q5VIR6	Vacuolar protein sorting-associated protein 53 homolog
Non-specific early-onset epileptic encephalopathy	Infantile	442835	Non-specific early-onset epileptic encephalopathy	Disorder	#618012	DEVELOPMENTAL AND EPILEPTIC ENCEPHALOPATHY 93; DEE93	607027	ATP6V1A	VATA_HUMAN	P38606	V-type proton ATPase catalytic subunit A
Moore-Federman syndrome	NA	2569	Moore-Federman syndrome	Disorder	127200	DWARFISM WITH STIFF JOINTS AND OCULAR ABNORMALITIES	NA	NA	NA	NA	NA
Stormorken-Sjaastad-Langslet syndrome	Infantile, Juvenile, Adult	3204	Stormorken-Sjaastad-Langslet syndrome	Disorder	#185070	THROMBOCYTOPATHY, ASPLENIA, AND MIOSIS YORK PLATELET SYNDROME; YPS	605921	STIM1	STIM1_HUMAN	Q13586	Stromal interaction molecule 1
NA	NA	NA	NA	Disorder	278900	XYLOSIDASE DEFICIENCY	NA	NA	NA	NA	NA
