# Supplementary material for: Drug Repurposing and Lysosomal Storage Disorders: A Trick to Treat
Source: Genes (Basel). 2024 Feb 25;15(3):290. doi: 10.3390/genes15030290 (PMC10970111; doi:10.3390/genes15030290)
Supplement: Supplementary file 1 [file genes-15-00290-s001.zip › Supplementary Table S2.xlsx]

## Sheet: scopus(1)
Authors	Author full names	Author(s) ID	Title	Year	DOI	Link	Abstract	Author Keywords	Index Keywords	Molecular Sequence Numbers	Chemicals/CAS	Tradenames	Manufacturers	Funding Details	Funding Texts	Language of Original Document	Open Access
Braga L.A.M.; Conte Filho C.G.; Mota F.B.	Braga, Luiza Amara Maciel (57217093897); Conte Filho, Carlos Gilbert (57226606640); Mota, Fabio Batista (36626009100)	57217093897; 57226606640; 36626009100	Future of genetic therapies for rare genetic diseases: what to expect for the next 15 years?	2022	10.1177/26330040221100840	https://www.scopus.com/inward/record.uri?eid=2-s2.0-85137354715&doi=10.1177%2f26330040221100840&partnerID=40&md5=b7e218577879f16c850346ee84bea334	Introduction: Rare genetic diseases affect millions of people worldwide. Most of them are caused by defective genes that impair quality of life and can lead to premature death. As genetic therapies aim to fix or replace defective genes, they are considered the most promising treatment for rare genetic diseases. Yet, as these therapies are still under development, it is still unclear whether they …	expert opinion; future; genetic therapies; rare genetic diseases; survey								English	All Open Access; Gold Open Access; Green Open Access
Pantoom S.; Hules L.; Schöll C.; Petrosyan A.; Monticelli M.; Pospech J.; Cubellis M.V.; Hermann A.; Lukas J.	Pantoom, Supansa (23973506900); Hules, Larissa (57543749900); Schöll, Christopher (57220597372); Petrosyan, Andranik (36519724200); Monticelli, Maria (57197276100); Pospech, Jola (35491512200); Cubellis, Maria Vittoria (6603958089); Hermann, Andreas (8790108900); Lukas, Jan (42561476600)	23973506900; 57543749900; 57220597372; 36519724200; 57197276100; 35491512200; 6603958089; 8790108900; 42561476600	Mechanistic Insight into the Mode of Action of Acid β-Glucosidase Enhancer Ambroxol	2022	10.3390/ijms23073536	https://www.scopus.com/inward/record.uri?eid=2-s2.0-85126897667&doi=10.3390%2fijms23073536&partnerID=40&md5=be98218d39a83c54c60f8cbcb307bd6d	Ambroxol (ABX) is a mucolytic agent used for the treatment of respiratory diseases. Bioactivity has been demonstrated as an enhancement effect on lysosomal acid β-glucosidase (β-Glu) activity in Gaucher disease (GD). The positive effects observed have been attributed to a mechanism of action similar to pharmacological chaperones (PCs), but an exact mechanistic description is still pending. The cu…	Drug repositioning; Gaucher disease; Lysosomal storage disease; Pharmacological chaperone; Rare disease; Small molecule therapy; Thermal shift assay	Ambroxol; beta-Glucosidase; Gaucher Disease; Glucosylceramidase; Humans; Molecular Chaperones; 4 hydroxybromohexine; afegostat; ambroxol; beta glucosidase; bromhexine; chaperone; mucolytic agent; norbromohexine; unclassified drug; ambroxol; beta glucosidase; glucosylceramidase; Article; cell culture; computer model; controlled study; denaturation; drug efficacy; drug half life; drug mechanism; dr…		afegostat, 169105-89-9, 919364-56-0; ambroxol, 18683-91-5, 23828-92-4; beta glucosidase, 51683-43-3, 9001-22-3; bromhexine, 3572-43-8, 611-75-6; glucosylceramidase, 37228-64-1; Ambroxol, ; beta-Glucosidase, ; Glucosylceramidase, ; Molecular Chaperones,			European Commission, EC, (ESF/14-BM-A55-0046/16)	This work was supported by the European Union (grant number ESF/14-BM-A55-0046/16).	English	All Open Access; Gold Open Access; Green Open Access
Wiesinger A.-M.; Strobl H.; Lagler F.B.	Wiesinger, Anna-Maria (57726728500); Strobl, Hannah (58172129700); Lagler, Florian B. (14061979400)	57726728500; 58172129700; 14061979400	Individual Treatment Trials—Do Experts Know and Use This Option to Improve the Treatability of Mucopolysaccharidosis?	2023	10.3390/ph16030416	https://www.scopus.com/inward/record.uri?eid=2-s2.0-85151639996&doi=10.3390%2fph16030416&partnerID=40&md5=8739006b72bd1fc89d57b8fe17e9be79	Mucopolysaccharidoses (MPS) are a group of rare, heterogeneous, lysosomal storage disorders. Patients show a broad spectrum of clinical features with a substantial unmet medical need. Individual treatment trials (ITTs) might be a valid, time- and cost-efficient way to facilitate personalized medicine in the sense of drug repurposing in MPS. However, this treatment option has so far hardly been us…	decision analysis framework model; ESITT; expert survey; individual treatment trials; MPS; mucopolysaccharidosis; n-of-1; precision medicine; rare disease treatment	adult; Article; awareness; demography; female; human; male; mucopolysaccharidosis; peer review; personalized medicine; social status							English	All Open Access; Gold Open Access; Green Open Access
Mahdi M.; Hermán L.; Réthelyi J.M.; Bálint B.L.	Mahdi, Mohamed (57202654164); Hermán, Levente (57203834946); Réthelyi, János M. (6602415594); Bálint, Bálint László (8626301100)	57202654164; 57203834946; 6602415594; 8626301100	Potential Role of the Antidepressants Fluoxetine and Fluvoxamine in the Treatment of COVID-19	2022	10.3390/ijms23073812	https://www.scopus.com/inward/record.uri?eid=2-s2.0-85127231149&doi=10.3390%2fijms23073812&partnerID=40&md5=f23fc323d074fa8d0b55a7a9039590a2	Mapping non-canonical cellular pathways affected by approved medications can accelerate drug repurposing efforts, which are crucial in situations with a global impact such as the COVID- 19 pandemic. Fluoxetine and fluvoxamine are well-established and widely-used antidepressive agents that act as serotonin reuptake inhibitors (SSRI-s). Interestingly, these drugs have been reported earlier to act a…	acid sphingomyelinase; clinical studies; COVID-19; drug repurposing; FIASMA; fluoxetine; fluvoxamine; lysosomotropic agents; SARS-CoV-2; sigma-1 receptors; SLC22A3; SSRI	Antidepressive Agents; COVID-19; Fluoxetine; Fluvoxamine; Humans; Pandemics; SARS-CoV-2; Serotonin Uptake Inhibitors; fluoxetine; fluvoxamine; antidepressant agent; fluoxetine; fluvoxamine; serotonin uptake inhibitor; antiviral activity; Chlorocebus aethiops; clinical feature; clinical study; coronavirus disease 2019; disease severity; drug mechanism; drug repositioning; enantiomer; human; lung a…		fluoxetine, 54910-89-3, 56296-78-7, 59333-67-4, 57226-07-0; fluvoxamine, 54739-18-3; Antidepressive Agents, ; Fluoxetine, ; Fluvoxamine, ; Serotonin Uptake Inhibitors,			Debrecen Venture Catapult Program, (EFOP‐3.6.1‐16‐ 2016‐00022, TKP2021‐EGA‐25); European Social Fund, ESF; European Regional Development Fund, ERDF; Debreceni Egyetem, DE, (A/2‐11‐1‐2012‐0001); Nemzeti Kutatási, Fejlesztési és Innovaciós Alap, NKFIA; Innovációs és Technológiai Minisztérium	Funding: This work was supported by the Debrecen Venture Catapult Program (EFOP‐3.6.1‐16‐ 2016‐00022) Thematic Excellence Program (TKP2021‐EGA‐25) grants implemented through the New Hungary Development Plan co‐financed by the European Social Fund and the European Re‐ gional Development Fund, and the support provided by the Ministry of Innovation and Technology of Hungary from the National Researc…	English	All Open Access; Gold Open Access; Green Open Access
Taranta A.; Elmonem M.A.; Bellomo F.; De Leo E.; Boenzi S.; Janssen M.J.; Jamalpoor A.; Cairoli S.; Pastore A.; De Stefanis C.; Colucci M.; Rega L.R.; Giovannoni I.; Francalanci P.; van den Heuvel L.P.; Dionisi-Vici C.; Goffredo B.M.; Masereeuw R.; Levtchenko E.; Emma F.	Taranta, Anna (57206409826); Elmonem, Mohamed A. (55921282400); Bellomo, Francesco (36942495700); De Leo, Ester (53984130000); Boenzi, Sara (6507733656); Janssen, Manoe J. (36243769300); Jamalpoor, Amer (57194450785); Cairoli, Sara (57191488871); Pastore, Anna (7101941844); De Stefanis, Cristiano (55623426400); Colucci, Manuela (24758057100); Rega, Laura R. (37117755400); Giovannoni, Isabella (37…	57206409826; 55921282400; 36942495700; 53984130000; 6507733656; 36243769300; 57194450785; 57191488871; 7101941844; 55623426400; 24758057100; 37117755400; 37101564700; 6701351292; 7006756560; 7006329633; 55237165500; 7003434572; 6701308902; 6701866332	Benefits and toxicity of disulfiram in preclinical models of nephropathic cystinosis	2021	10.3390/cells10123294	https://www.scopus.com/inward/record.uri?eid=2-s2.0-85119679534&doi=10.3390%2fcells10123294&partnerID=40&md5=bee7dfcc2a7638e3bfdf9c77238880b6	Nephropathic cystinosis is a rare disease caused by mutations of the CTNS gene that encodes for cystinosin, a lysosomal cystine/H+ symporter. The disease is characterized by early-onset chronic kidney failure and progressive development of extra-renal complications related to cystine accumulation in all tissues. At the cellular level, several alterations have been demonstrated, including enhanced…	Cystinosis; Disulfiram; Mice; Zebrafish	Acetylcysteine; Animals; Apoptosis; Cystine; Cystinosis; Disease Models, Animal; Disulfides; Disulfiram; Embryo, Nonmammalian; Humans; Kidney Diseases; Larva; Mice, Knockout; Toxicity Tests; Zebrafish; acetylcysteine; albumin; calcium; cystine; disulfiram; glucose; low molecular weight protein; phosphate; protein; unclassified drug; acetylcysteine; cystine; disulfide; disulfiram; animal experimen…		acetylcysteine, 616-91-1; calcium, 7440-70-2, 14092-94-5; cystine, 24645-67-8, 56-89-3, 6020-39-9; disulfiram, 97-77-8; glucose, 50-99-7, 84778-64-3; phosphate, 14066-19-4, 14265-44-2; protein, 67254-75-5; disulfide, 16734-12-6; Acetylcysteine, ; Cystine, ; Disulfides, ; Disulfiram,			E-rare European Union, (E-Rare-2 JTC 2014); Foundation of Scientific Research Flanders, (11Y5216N); Cystinosis Research Foundation, CRF, (CRFS-2014); Ministero della Salute, (RC2015)	Funding: This research was funded by the Cystinosis Research Foundation (grant no. CRFS-2014), the Italian Ministry of Health (Ricerca Corrente grant no. RC2015), E-rare European Union (grant no. E-Rare-2 JTC 2014), and the Foundation of Scientific Research Flanders (award 11Y5216N).	English	All Open Access; Gold Open Access; Green Open Access
Tummino T.A.; Rezelj V.V.; Fischer B.; Fischer A.; O’Meara M.J.; Monel B.; Vallet T.; White K.M.; Zhang Z.; Alon A.; Schadt H.; O’Donnell H.R.; Lyu J.; Rosales R.; McGovern B.L.; Rathnasinghe R.; Jangra S.; Schotsaert M.; Galarneau J.-R.; Krogan N.J.; Urban L.; Shokat K.M.; Kruse A.C.; García-Sastre A.; Schwartz O.; Moretti F.; Vignuzzi M.; Pognan F.; Shoichet B.K.	Tummino, Tia A. (57216656646); Rezelj, Veronica V. (56607373000); Fischer, Benoit (57223226909); Fischer, Audrey (57199117962); O’Meara, Matthew J. (57200647180); Monel, Blandine (35183714100); Vallet, Thomas (57193756700); White, Kris M. (56362405400); Zhang, Ziyang (57207253130); Alon, Assaf (24333920400); Schadt, Heiko (22981402800); O’Donnell, Henry R. (57226411349); Lyu, Jiankun (56727840000…	57216656646; 56607373000; 57223226909; 57199117962; 57200647180; 35183714100; 57193756700; 56362405400; 57207253130; 24333920400; 22981402800; 57226411349; 56727840000; 55367117400; 57226325977; 56281538700; 57221346789; 25227842000; 36552310800; 6603946841; 7101933574; 35476692900; 24341052300; 7006948562; 7006284121; 57223213349; 8590949500; 6602679901; 57207904237	Drug-induced phospholipidosis confounds drug repurposing for SARS-CoV-2	2021	10.1126/science.abi4708	https://www.scopus.com/inward/record.uri?eid=2-s2.0-85109550158&doi=10.1126%2fscience.abi4708&partnerID=40&md5=c7316e5814d0fa6157e7983c4800e79c	Repurposing drugs as treatments for COVID-19, the disease caused by severe acute respiratory syndrome coronavirus 2 (SARS-CoV-2), has drawn much attention. Beginning with sigma receptor ligands and expanding to other drugs from screening in the field, we became concerned that phospholipidosis was a shared mechanism underlying the antiviral activity of many repurposed drugs. For all of the 23 cati…		A549 Cells; Animals; Antiviral Agents; Cations; Chlorocebus aethiops; COVID-19; Dose-Response Relationship, Drug; Drug Repositioning; Female; Humans; Lipidoses; Mice; Microbial Sensitivity Tests; Phospholipids; SARS-CoV-2; Surface-Active Agents; Vero Cells; Virus Replication; SARS coronavirus; antivirus agent; cation; phospholipid; surfactant; concentration (composition); detection method; diseas…		Antiviral Agents, ; Cations, ; Phospholipids, ; Surface-Active Agents,			IDISCOVR; Labex IBEID, (ANR-10-LABX-62-IBEID); Laboratory for Genomics Research; Mercatus Center; National Institutes of Health, NIH; U.S. Department of Defense, DOD, (W81XWH-20-1-0270); National Institute of General Medical Sciences, NIGMS, (R01GM119185, R35GM122481); National Institute of Allergy and Infectious Diseases, NIAID, (HHSN272201400008C, P01AI063302, P50AI150476, R01AI120694, R01AI122…	This work was supported by grants from the Defense Advanced Research Projects Agency (HR0011-19-2-0020 to B.K.S., N.J.K., A.G.-S., and K.M.S.); NIGMS R35GM122481 (to B.K.S.); National Institutes of Health (P50AI150476, U19AI135990, U19AI135972, R01AI143292, R01AI120694, P01AI063302, and R01AI122747 to N.J.K.); Excellence in Research Award (ERA) from the Laboratory for Genomics Research (LGR) (to …	English	All Open Access; Green Open Access; Hybrid Gold Open Access
Li Z.; Ma J.; Kuang Z.; Jiang Y.	Li, Zhenwan (57211530963); Ma, Jin (58431745800); Kuang, Zhongsheng (7005702759); Jiang, Yong (57216226904)	57211530963; 58431745800; 7005702759; 57216226904	β-Asarone Attenuates Aβ-Induced Neuronal Damage in PC12 Cells Overexpressing APPswe by Restoring Autophagic Flux	2021	10.3389/fphar.2021.701635	https://www.scopus.com/inward/record.uri?eid=2-s2.0-85112249855&doi=10.3389%2ffphar.2021.701635&partnerID=40&md5=7da3d6cee7d956ecbac8afc2ef06e6ca	Alzheimer’s disease (AD) is a neurodegenerative disorder characterized by progressive memory damage and cognitive dysfunction. Studies have shown that defective autophagic flux is associated with neuronal dysfunction. Modulating autophagic activity represents a potential method of combating AD. In Chinese medicine, Acori Tatarinowii Rhizoma is used to treat dementia and amnesia. β-Asarone, an act…	Alzheimer’s disease; APPswe; autophagic flux; PC12 cells; β-asarone	amyloid beta protein[1-42]; amyloid precursor protein; beclin 1; beta asarone; microtubule associated protein; microtubule associated protein 1 light chain 3; sequestosome 1; unclassified drug; Alzheimer disease; animal cell; APPswe gene; Article; autolysosome; autophagosome; autophagy (cellular); confocal laser scanning microscopy; controlled study; gene; gene overexpression; lysosome; nerve inj…		beta asarone, 5273-86-9			Lingnan Medical Research Center of Guangzhou University of Chinese Medicine	The authors would like to thank the Lingnan Medical Research Center of Guangzhou University of Chinese Medicine for providing experimental instruments for this study. Thanks to Tai Shik Tsun for assistance in language.	English	All Open Access; Gold Open Access; Green Open Access
Lee D.; Hong J.H.	Lee, Dongun (57207418646); Hong, Jeong Hee (7404118457)	57207418646; 7404118457	Modulation of Lysosomal Cl− Mediates Migration and Apoptosis through the TRPML1 as a Lysosomal Cl− Sensor	2023	10.3390/cells12141835	https://www.scopus.com/inward/record.uri?eid=2-s2.0-85165977743&doi=10.3390%2fcells12141835&partnerID=40&md5=3e9b3e4b42b5435f5d983af8efdf0955	Lysosomes are responsible for protein degradation and clearance in cellular recycling centers. It has been known that the lysosomal chloride level is enriched and involved in the intrinsic lysosomal function. However, the mechanism by which chloride levels can be sensed and that of the chloride-mediated lysosomal function is unknown. In this study, we verified that reduced chloride levels acutely…	calcium; chloride; GXXXP motif; lysosome; TRPML1	Apoptosis; Calcium; Chlorides; Lysosomes; Transient Receptor Potential Channels; bafilomycin; calcium chloride; chloride; clusterin; cyclopiazonic acid; epidermal growth factor receptor; fura 2 acetoxymethyl ester; gluconate calcium; gluconate potassium; magnesium chloride; mucolipin 1; nicotinamide adenine dinucleotide adenosine diphosphate ribosyltransferase 1; potassium chloride; small interfe…		calcium chloride, 10043-52-4; chloride, 16887-00-6; cyclopiazonic acid, 18172-33-3, 83136-88-3; epidermal growth factor receptor, 79079-06-4; fura 2 acetoxymethyl ester, 105344-37-4, 108964-32-5; gluconate calcium, 299-28-5; gluconate potassium, 299-27-4; magnesium chloride, 7786-30-3, 7791-18-6; potassium chloride, 7447-40-7; sodium chloride, 7647-14-5, 23724-87-0, 49658-21-1; calcium, 7440-70-2…			Ministry of Science, ICT and Future Planning, MSIP, (NRF-2022R1A2C1003890); National Research Foundation of Korea, NRF	This research was funded by National Research Foundation of Korea (NRF) grant funded by the Korean government (MSIT; NRF-2022R1A2C1003890 (JHH)).	English	All Open Access; Gold Open Access; Green Open Access
LeVine S.M.; Tsau S.	LeVine, Steven M. (7403576226); Tsau, Sheila (56358387100)	7403576226; 56358387100	Substrate Reduction Therapy for Krabbe Disease: Exploring the Repurposing of the Antibiotic D-Cycloserine	2022	10.3389/fped.2021.807973	https://www.scopus.com/inward/record.uri?eid=2-s2.0-85123856437&doi=10.3389%2ffped.2021.807973&partnerID=40&md5=f0325c17f0ab337a1020e8fe158eb715	Krabbe disease is a lysosomal storage disease that is caused by a deficiency in galactosylceramidase. Infantile onset disease is the most common presentation, which includes progressive neurological deterioration with corresponding demyelination, development of globoid cells, astrocyte gliosis, etc. Hemopoietic stem cell transplantation (HSCT) is a disease modifying therapy, but this intervention…	D-cycloserine; hemopoietic stem cell transplantation; Krabbe disease; NMDA receptor; psychosine; serine palmitoyltransferase; substrate reduction therapy; twitcher mice	acid ceramidase; ceramide; cycloserine; galactosyltransferase; serine palmitoyltransferase; animal experiment; animal model; antiinflammatory activity; Article; controlled study; disease activity; disease course; drug repositioning; drug targeting; enzyme inhibition; experimental therapy; globoid cell leukodystrophy; hematopoietic stem cell; human; mouse; nonhuman; substrate reduction therapy		cycloserine, 339-72-0, 68-39-3, 68-41-7; galactosyltransferase, 9031-68-9; serine palmitoyltransferase, 62213-50-7			National Institutes of Health, NIH, (U54 HD 090216); School of Medicine, University of Kansas; Intellectual and Developmental Disabilities Research Center, IDDRC	This work was funded by the BioNexus KC 19-1 Patton Trust Research Grant and the University of Kansas School of Medicine Investigator Assistance Award. Core support was provided by the Kansas Intellectual and Developmental Disabilities Research Center (NIH U54 HD 090216).	English	All Open Access; Gold Open Access; Green Open Access
Jiao Y.; Kong N.; Wang H.; Sun D.; Dong S.; Chen X.; Zheng H.; Tong W.; Yu H.; Yu L.; Huang Y.; Wang H.; Sui B.; Zhao L.; Liao Y.; Zhang W.; Tong G.; Shan T.	Jiao, Yajuan (57216352152); Kong, Ning (55338372600); Wang, Hua (57212763307); Sun, Dage (57216291841); Dong, Sujie (57216292746); Chen, Xiaoyong (57902088000); Zheng, Hao (55217934400); Tong, Wu (53880668000); Yu, Hai (55513532800); Yu, Lingxue (55575387700); Huang, Yaowei (8291778500); Wang, Huan (57205220254); Sui, Baokun (56989016100); Zhao, Ling (57189578015); Liao, Ying (13606722600); Zhang…	57216352152; 55338372600; 57212763307; 57216291841; 57216292746; 57902088000; 55217934400; 53880668000; 55513532800; 55575387700; 8291778500; 57205220254; 56989016100; 57189578015; 13606722600; 56369507900; 55748449200; 26221954800	Pabpc4 broadly inhibits coronavirus replication by degrading nucleocapsid protein through selective autophagy	2021	10.1128/Spectrum.00908-21	https://www.scopus.com/inward/record.uri?eid=2-s2.0-85119108538&doi=10.1128%2fSpectrum.00908-21&partnerID=40&md5=8e683d5e3f1e33bb6a405789e7471301	Emerging coronaviruses (CoVs) can cause severe diseases in humans and animals, and, as of yet, none of the currently available broad-spectrum drugs or vaccines can effectively control these diseases. Host antiviral proteins play an important role in inhibiting viral proliferation. One of the isoforms of cytoplasmic poly(A)-binding protein (PABP), PABPC4, is an RNA-processing protein, which plays …	Coronaviruses; N protein; PABPC4; Selective autophagy; SP1	Animals; Autophagy; Blood Proteins; Cell Line; Chlorocebus aethiops; Coronavirus; Coronavirus Nucleocapsid Proteins; HEK293 Cells; Humans; Infectious bronchitis virus; Murine hepatitis virus; Nuclear Proteins; Poly(A)-Binding Proteins; Porcine epidemic diarrhea virus; Proteolysis; Sp1 Transcription Factor; Swine; Ubiquitin-Protein Ligases; Ubiquitination; Vero Cells; Virus Replication; coronaviru…		ubiquitin protein ligase, 134549-57-8; Blood Proteins, ; CALCOCO2 protein, human, ; Coronavirus Nucleocapsid Proteins, ; MARCHF8 protein, human, ; Nuclear Proteins, ; PABPC4 protein, human, ; Poly(A)-Binding Proteins, ; Sp1 protein, human, ; Sp1 Transcription Factor, ; Ubiquitin-Protein Ligases,			Natural Science Foundation of Shanghai, (19ZR1469100); National Natural Science Foundation of China, NSFC, (31872478); National Key Research and Development Program of China, NKRDPC, (2016YFD0500103, 2017YFC1200201)	This study was supported by the National Key Research and Development Programs of China (no. 2016YFD0500103 and no. 2017YFC1200201), the National Natural Science Foundation of China (no. 31872478), and the Natural Science Foundation of Shanghai (no. 19ZR1469100).	English	All Open Access; Gold Open Access; Green Open Access
Rega L.R.; De Leo E.; Nieri D.; Luciani A.	Rega, Laura Rita (37117755400); De Leo, Ester (53984130000); Nieri, Daniela (57452630500); Luciani, Alessandro (24468250300)	37117755400; 53984130000; 57452630500; 24468250300	Defective Cystinosin, Aberrant Autophagy−Endolysosome Pathways, and Storage Disease: Towards Assembling the Puzzle	2022	10.3390/cells11030326	https://www.scopus.com/inward/record.uri?eid=2-s2.0-85122877584&doi=10.3390%2fcells11030326&partnerID=40&md5=bd7b8bbe60f873385efd62f83d1ced91	Epithelial cells that form the kidney proximal tubule (PT) rely on an intertwined ecosystem of vesicular membrane trafficking pathways to ensure the reabsorption of essential nutrients—a key requisite for homeostasis. The endolysosome stands at the crossroads of this sophisticated network, internalizing molecules through endocytosis, sorting receptors and nutrient transporters, maintaining cellul…	Autophagy; Endolysosome; Epithelial cell differentiation; Homeostasis; Kidney proximal tubule; Lysosomal storage diseases; Mitochondrial distress	Autophagy; Cystinosis; Ecosystem; Endosomes; Humans; Lysosomes; Metabolic Diseases; alpha galactosidase; autophagy related protein 101; autophagy related protein 13; beta galactosidase; cholesterol; cubilin; cystinosin; glucosylceramide; glycogen; glycosaminoglycan; hydrolase; lysosome associated membrane protein; megalin; protein; RB1 inducible coiled coil protein 1; serine threonine protein kin…		alpha galactosidase, 9025-35-8; beta galactosidase, ; cholesterol, 57-88-5; cubilin, 209216-41-1; germinal center kinase, ; glycogen, 9005-79-2; hydrolase, 9027-41-2; mammalian target of rapamycin complex 1, ; mammalian target of rapamycin complex 2, ; NIMA related kinase 1, ; oncogene protein v akt, ; oncogene protein v raf, ; protein, 67254-75-5; serine threonine protein kinase ULK1, ; serine/t…			Kidney Control of Homeostasis; NCCR; URPP; Cystinosis Research Foundation, CRF; Ministero della Salute; Universität Zürich, UZH; National Centre of Competence in Research Robotics	Funding: A.L. is supported by Cystinosis Research Foundation (Irvine, CA, USA) and the Swiss National Centre of Competence in Research (NCCR) Kidney Control of Homeostasis (Kidney.CH). A.L. received financial support from the University Research Priority Program of the University of Zurich (URPP) ITINERARE—Innovative Therapies in Rare Diseases. The funders had no role in study design, data collec…	English	All Open Access; Gold Open Access; Green Open Access
Trajanoska K.; Bhérer C.; Taliun D.; Zhou S.; Richards J.B.; Mooser V.	Trajanoska, Katerina (56712894600); Bhérer, Claude (14319048400); Taliun, Daniel (57204780921); Zhou, Sirui (23104483400); Richards, J. Brent (57741933700); Mooser, Vincent (7005808262)	56712894600; 14319048400; 57204780921; 23104483400; 57741933700; 7005808262	From target discovery to clinical drug development with human genetics	2023	10.1038/s41586-023-06388-8	https://www.scopus.com/inward/record.uri?eid=2-s2.0-85168576967&doi=10.1038%2fs41586-023-06388-8&partnerID=40&md5=0730bec200f4b86eedf8254a0b768139	The substantial investments in human genetics and genomics made over the past three decades were anticipated to result in many innovative therapies. Here we investigate the extent to which these expectations have been met, excluding cancer treatments. In our search, we identified 40 germline genetic observations that led directly to new targets and subsequently to novel approved therapies for 36 …		Drug Approval; Drug Delivery Systems; Drug Development; Human Genetics; Humans; Therapies, Investigational; baricitinib; denosumab; eculizumab; finasteride; infigratinib; secukinumab; sulfonylurea derivative; tocilizumab; ustekinumab; cancer; disease treatment; drug development; genetics; genomics; biobank; drug approval; drug development; drug efficacy; drug repositioning; drug safety; drug targ…		baricitinib, 1187594-09-7; denosumab, 615258-40-7; eculizumab, 219685-50-4; finasteride, 98319-26-7; infigratinib, 872511-34-7, 1310746-10-1; secukinumab, 875356-43-7, 875356-44-8, 1229022-83-6; tocilizumab, 375823-41-9; ustekinumab, 815610-63-0, 949907-93-1			McGill Canada Excellence Research Chair	The authors thank B. Dalton, P. Gros, H. Hobbs, R. McInnes, D. Roden, R. Touyz and G. Waeber for their careful reading of the manuscript and their advice. This work was supported by the McGill Canada Excellence Research Chair Program in Genomic Medicine.	English
Cinzia B.; Flavia B.; Gary I.; Renato M.; Lorenzo M.	Cinzia, Bragato (35186744100); Flavia, Blasevich (57222038148); Gary, Ingenito (57222046660); Renato, Mantegazza (57222035806); Lorenzo, Maggi (57222051458)	35186744100; 57222038148; 57222046660; 57222035806; 57222051458	Therapeutic efficacy of 3,4-Diaminopyridine phosphate on neuromuscular junction in Pompe disease	2021	10.1016/j.biopha.2021.111357	https://www.scopus.com/inward/record.uri?eid=2-s2.0-85101174946&doi=10.1016%2fj.biopha.2021.111357&partnerID=40&md5=44aea6ad6502764b8f838d0ac382c368	3,4-Diaminopyridine (3,4-DAP) and its phosphate form, 3,4-DAPP have been used efficiently in the past years to treat muscular weakness in myasthenic syndromes with neuromuscular junctions (NMJs) impairment. Pompe disease (PD), an autosomal recessive metabolic disorder due to a defect of the lysosomal enzyme α-glucosidase (GAA), presents some secondary symptoms that are related to neuromuscular tr…	3,4-Diaminopyridine phosphate (3,4-DAPP); Acid α-glucosidase; Neuromuscular junction (NMJ); Pompe disease; Zebrafish	alpha-Glucosidases; Amifampridine; Animals; Behavior, Animal; Embryo, Nonmammalian; Glycogen Storage Disease Type II; Motor Activity; Muscle Fibers, Skeletal; Neuromuscular Junction; Receptors, Cholinergic; Zebrafish; alpha bungarotoxin; amifampridine; beta1 integrin; cholinergic receptor; glucan 1,4 alpha glucosidase; morpholino oligonucleotide; alpha glucosidase; amifampridine; cholinergic rece…		alpha bungarotoxin, 11032-79-4; amifampridine, 54-96-6, 446254-47-3; glucan 1,4 alpha glucosidase, 9032-08-0; alpha glucosidase, 9001-42-7; alpha-Glucosidases, ; Amifampridine, ; Receptors, Cholinergic,			Catalyst Pharmaceuticals Inc	This work was funded by Catalyst Pharmaceuticals Inc, Coral Gables, FL, USA.	English	All Open Access; Gold Open Access; Green Open Access
Tello J.A.; Williams H.E.; Eppler R.M.; Steinhilb M.L.; Khanna M.	Tello, Judith A. (25422760400); Williams, Haley E. (57219716368); Eppler, Robert M. (57659909600); Steinhilb, Michelle L. (6506521420); Khanna, May (36627386100)	25422760400; 57219716368; 57659909600; 6506521420; 36627386100	Animal Models of Neurodegenerative Disease: Recent Advances in Fly Highlight Innovative Approaches to Drug Discovery	2022	10.3389/fnmol.2022.883358	https://www.scopus.com/inward/record.uri?eid=2-s2.0-85129278650&doi=10.3389%2ffnmol.2022.883358&partnerID=40&md5=8f9c62b5a548718272a8ce51545430e4	Neurodegenerative diseases represent a formidable challenge to global health. As advances in other areas of medicine grant healthy living into later decades of life, aging diseases such as Alzheimer's disease (AD) and other neurodegenerative disorders can diminish the quality of these additional years, owed largely to the lack of efficacious treatments and the absence of durable cures. Alzheimer'…	Alzheimer's disease; animal models; cell culture models; Drosophila; drug discovery; neurodegenerative diseases	calcium binding protein; CRISPR associated endonuclease Cas9; glial fibrillary acidic protein; Alzheimer disease; amplified luminescent proximity homogeneous alpha assay; amyloid plaque; animal experiment; animal model; assay; astrocyte; biophysics; cell culture; clustered regularly interspaced short palindromic repeat; degenerative disease; dementia; Diptera; Drosophila; Drosophila Activity Moni…		CRISPR associated endonuclease Cas9, ; esterase,			AbbVie; Takeda Pharmaceutical Company, TPC	CPS has received unrestricted research grants from Warner Chilcott, Janssen and AbbVie, has provided consultancy to Warner Chilcott, Dr Falk, AbbVie, Takeda, Fresenius Kabi, Galapagos, Ferring, Arena and Janssen, and had speaker arrangements with Warner Chilcott, Dr Falk, AbbVie, MSD, Pfizer, Celltrion and Takeda.	English	All Open Access; Gold Open Access; Green Open Access
Morales C.; Fernandez M.; Ferrer R.; Raimunda D.; Carrer D.C.; Bollo M.	Morales, Carolina (57223360888); Fernandez, Macarena (58327014700); Ferrer, Rodrigo (58222434900); Raimunda, Daniel (25628449200); Carrer, Dolores C. (6506590416); Bollo, Mariana (6602677292)	57223360888; 58327014700; 58222434900; 25628449200; 6506590416; 6602677292	Ursodeoxycholic Acid Binds PERK and Ameliorates Neurite Atrophy in a Cellular Model of GM2 Gangliosidosis	2023	10.3390/ijms24087209	https://www.scopus.com/inward/record.uri?eid=2-s2.0-85156275289&doi=10.3390%2fijms24087209&partnerID=40&md5=8bcf8ddb58daed52c15754fedcdbed6c	The Unfolded protein response (UPR), triggered by stress in the endoplasmic reticulum (ER), is a key driver of neurodegenerative diseases. GM2 gangliosidosis, which includes Tay-Sachs and Sandhoff disease, is caused by an accumulation of GM2, mainly in the brain, that leads to progressive neurodegeneration. Previously, we demonstrated in a cellular model of GM2 gangliosidosis that PERK, a UPR sen…	ATP binding pocket; chemical chaperones; lysosomal storage disease	Animals; Atrophy; Gangliosidoses, GM2; Neurites; Sandhoff Disease; Ursodeoxycholic Acid; growth arrest and DNA damage inducible protein 153; liposome; protein kinase; protein kinase RNA like endoplasmic reticulum kinase; recombinant protein; unclassified drug; ursodeoxycholic acid; ursodeoxycholic acid; animal cell; animal experiment; animal model; Article; atrophy; blood brain barrier; controlle…		protein kinase, 9026-43-1; ursodeoxycholic acid, 128-13-2, 2898-95-5; Ursodeoxycholic Acid,			Instituto Investigación Médica M y M Ferreyra; National Institutes of Health, NIH, (165148/165147, RF1AG058778-01); University of Texas Health Science Center at San Antonio, UTHSCSA; Consejo Nacional de Investigaciones Científicas y Técnicas, CONICET, (11220210101004CO, PIP 2022-2024); Agencia Nacional de Promoción Científica y Tecnológica, ANPCyT, (00155, 0618)	This research was funded by National Institutes of Health (NIH), USA, RF1AG058778-01 (Subaward Agreement No. 165148/165147 between UTHSCSA and Instituto Investigación Médica M y M Ferreyra), Agencia Nacional de Promoción Científica y Tecnológica, Argentina (ANPCyT) PICT 2017 #0618, PICT 2019 #00155, and Consejo Nacional de Investigaciones Científicas y Técnicas, Argentina (CONICET), PIP 2022-2024…	English	All Open Access; Gold Open Access; Green Open Access
Klug K.; Spitzel M.; Hans C.; Klein A.; Schottmann N.M.; Erbacher C.; Üçeyler N.	Klug, Katharina (57204451709); Spitzel, Marlene (57222562182); Hans, Clara (58671679700); Klein, Alexandra (58576630800); Schottmann, Nicole Michelle (58187108700); Erbacher, Christoph (36633795600); Üçeyler, Nurcan (14034892600)	57204451709; 57222562182; 58671679700; 58576630800; 58187108700; 36633795600; 14034892600	Endothelial Cell Dysfunction and Hypoxia as Potential Mediators of Pain in Fabry Disease: A Human-Murine Translational Approach	2023	10.3390/ijms242015422	https://www.scopus.com/inward/record.uri?eid=2-s2.0-85175279258&doi=10.3390%2fijms242015422&partnerID=40&md5=74f9213bf43346ac9ab9175f745f8d84	Fabry disease (FD) is caused by α-galactosidase A (AGAL) enzyme deficiency, leading to globotriaosylceramide accumulation (Gb3) in several cell types. Pain is one of the pathophysiologically incompletely understood symptoms in FD patients. Previous data suggest an involvement of hypoxia and mitochondriopathy in FD pain development at dorsal root ganglion (DRG) level. Using immunofluorescence and …	blood vessels; dorsal root ganglion; endothelial cells; Fabry disease; GLA KO mouse model; hypoxia; iPSC; mitochondriopathy; vasculopathy	alpha-Galactosidase; Animals; Endothelial Cells; Fabry Disease; Humans; Hypoxia; Mice; Mice, Knockout; Pain; Vascular Diseases; Vascular Endothelial Growth Factor A; alpha galactosidase; vasculotropin A; animal; complication; endothelium cell; Fabry disease; genetics; human; hypoxia; knockout mouse; metabolism; mouse; pain; vascular disease		alpha galactosidase, 9025-35-8; vasculotropin A, 489395-96-2; alpha-Galactosidase, ; Vascular Endothelial Growth Factor A,			Deutsche Forschungsgemeinschaft, DFG, (SFB1158, UE171/15-1, UE171/6-1)	This project was funded by the German Research Foundation (Deutsche Forschungsgemeinschaft (DFG), Sonderforschungsbereich SFB1158), and DFG UE171/6-1. N.Ü. was funded by DFG (UE171/15-1).	English	All Open Access; Gold Open Access
Tegeder I.; Kögel D.	Tegeder, Irmgard (7003818981); Kögel, Donat (6701358510)	7003818981; 6701358510	When lipid homeostasis runs havoc: Lipotoxicity links lysosomal dysfunction to autophagy	2021	10.1016/j.matbio.2020.11.005	https://www.scopus.com/inward/record.uri?eid=2-s2.0-85097783216&doi=10.1016%2fj.matbio.2020.11.005&partnerID=40&md5=45810cb22e984536cb45475e16dd0d43	Autophagy is one of the major cellular degradation pathways, which prevents accumulation of cellular wastes including "hazardous" material such as oxidized proteins and lipids and allows removal of aggregates and dysfunctional organelles. Hence, autophagy is meant to preserve cell survival, and is mostly protective. However, autophagy may trigger a feedforward, exaggerated cycle in which cells co…	Cell death, Ceramides; Cholesterol; Lysosomal leak; Sphingolipids	Autophagy; Homeostasis; Lipids; Lysosomes; Sphingolipids; cholesterol; fat droplet; glucosylceramide; lipid; sphingolipid; lipid; sphingolipid; Alzheimer disease; Article; autophagic cell death; autophagy (cellular); cell death; degenerative disease; degradation; fat intake; human; lipid homeostasis; lipid metabolism; lipophagocytosis; lipotoxicity; lysosome; lysosome storage disease; nonhuman; P…		cholesterol, 57-88-5; lipid, 66455-18-3; Lipids, ; Sphingolipids,			Deutsche Forschungsgemeinschaft, DFG, (259130777, CRC1039 A03, SFB 1177 E09)	The studies were supported by the Deutsche Forschungsgemeinschaft (DFG, German Research Foundation), grants CRC1039 A03 to IT and Project-ID 259130777, SFB 1177 E09 to DK.	English
Gaudioso Á.; Silva T.P.; Dolores Ledesma M.	Gaudioso, Ángel (57201795761); Silva, Teresa P. (57203184069); Dolores Ledesma, María (57217383067)	57201795761; 57203184069; 57217383067	Models to study basic and applied aspects of lysosomal storage disorders	2022	10.1016/j.addr.2022.114532	https://www.scopus.com/inward/record.uri?eid=2-s2.0-85138213828&doi=10.1016%2fj.addr.2022.114532&partnerID=40&md5=c467a6a1364511f9d29f6d4dbc188c0a	The lack of available treatments and fatal outcome in most lysosomal storage disorders (LSDs) have spurred research on pathological mechanisms and novel therapies in recent years. In this effort, experimental methodology in cellular and animal models have been developed, with aims to address major challenges in many LSDs such as patient-to-patient variability and brain condition. These techniques…	Animal models; BBB; iPSCs; Lysosomes; Omics; Optogenetics; Organoids; Storage disorders	Animals; Lysergic Acid Diethylamide; Lysosomal Storage Diseases; Lysosomes; Drug delivery; liposome; lysergide; 'omics'; Animal model; BBB; Experimental methodology; IPSC; Lysosomal storage disorder; Lysosome; Optogenetics; Organoids; Storage disorders; blood brain barrier; brain; Caenorhabditis elegans; cell culture; disease model; Drosophila melanogaster; drug delivery system; drug development;…		lysergide, 50-37-3; Lysergic Acid Diethylamide,			Wylder Nation Foundation; Federación Española de Enfermedades Raras, FEDER; Ministerio de Ciencia e Innovación, MICINN, (PID2020-112830RB-I00); Agencia Estatal de Investigación, AEI; University of the East, UE	Funding text 1: We thank E. Gabande-Rodriguez, M. Guerrero-Valero and A. Toledano-Zaragoza for sharing experimental results and the Wylder Nation Foundation for the support in LSD research carried out by the Ledesma laboratory. The professional editing service NB Revisions was used for technical preparation of the text prior to submission. ; Funding text 2: This work was supported by the Spanish …	English	All Open Access; Green Open Access; Hybrid Gold Open Access
Shimizu T.; Schutt C.R.; Izumi Y.; Tomiyasu N.; Omahdi Z.; Kano K.; Takamatsu H.; Aoki J.; Bamba T.; Kumanogoh A.; Takao M.; Yamasaki S.	Shimizu, Takashi (53064621500); Schutt, Charles R. (26325804700); Izumi, Yoshihiro (49561344400); Tomiyasu, Noriyuki (57434081700); Omahdi, Zakaria (57190191732); Kano, Kuniyuki (25124146000); Takamatsu, Hyota (8935909000); Aoki, Junken (7101990457); Bamba, Takeshi (7102759341); Kumanogoh, Atsushi (6602726311); Takao, Masaki (7102118151); Yamasaki, Sho (57219186899)	53064621500; 26325804700; 49561344400; 57434081700; 57190191732; 25124146000; 8935909000; 7101990457; 7102759341; 6602726311; 7102118151; 57219186899	Direct activation of microglia by β-glucosylceramide causes phagocytosis of neurons that exacerbates Gaucher disease	2023	10.1016/j.immuni.2023.01.008	https://www.scopus.com/inward/record.uri?eid=2-s2.0-85147706324&doi=10.1016%2fj.immuni.2023.01.008&partnerID=40&md5=f9e10ebb78628b479b2dfc658a9fc4e6	Gaucher disease (GD) is the most common lysosomal storage disease caused by recessive mutations in the degrading enzyme of β-glucosylceramide (β-GlcCer). However, it remains unclear how β-GlcCer causes severe neuronopathic symptoms, which are not fully treated by current therapies. We herein found that β-GlcCer accumulating in GD activated microglia through macrophage-inducible C-type lectin (Min…	Gaucher disease; GBA; microglia; Mincle; phagocytosis; β-glucosylceramide	Animals; Gaucher Disease; Glucosylceramidase; Glucosylceramides; Humans; Mice; Microglia; Neurons; Phagocytosis; biological marker; cst7protein; etanercept; glucosylceramidase; lectin; macrophage inducible c type lectin; macrophage inflammatory protein 1alpha; messenger RNA; minocycline; mixed lineage kinase; n [4 [(2 amino 3 chloro 4 pyridinyl)oxy] 3 fluorophenyl] 4 ethoxy 1 (4 fluorophenyl) 2(1…		etanercept, 185243-69-0, 200013-86-1, 2055118-96-0; glucosylceramidase, 37228-64-1; macrophage inflammatory protein 1alpha, 155075-84-6; minocycline, 10118-90-8, 11006-27-2, 13614-98-7; n [4 [(2 amino 3 chloro 4 pyridinyl)oxy] 3 fluorophenyl] 4 ethoxy 1 (4 fluorophenyl) 2(1h) oxonicotinamide, 1196681-44-3; osteopontin, 106441-73-0; somatomedin C, 67763-96-6; Glucosylceramidase, ; Glucosylceramide…			Japan Agency for Medical Research and Development, AMED, (JP21ak0101070, JP21gm0910010); Japan Society for the Promotion of Science, KAKEN, (JP20H00505, JP21wm0425019, JP22H05182, JP22H05183); National Center of Neurology and Psychiatry, NCNP	We thank N. Sato, T. Sano, A. Suzuki, S. Nagata, and K. Takeda for discussion; M. Nagata, E. Ishikawa, D. Motooka, D. Okuzaki, Y.-C. Liu, and M. Ohmuraya for experimental support. This research was supported by AMED ( JP21gm0910010 and JP21ak0101070 ) and JSPS KAKENHI ( JP20H00505 , JP22H05182 , and JP22H05183 ) to S.Y.; a Grant-in-Aid from AMED ( JP21wm0425019 ) and an intramural fund from the N…	English	All Open Access; Green Open Access
Serbian I.; Prell E.; Fischer C.; Deigner H.-P.; Csuk R.	Serbian, Immo (56856759200); Prell, Erik (24492656000); Fischer, Claudia (57222342485); Deigner, Hans-Peter (7003491217); Csuk, René (56261687600)	56856759200; 24492656000; 57222342485; 7003491217; 56261687600	n-Propyl 6-amino-2,6-dideoxy-2,2-difluoro-β-d-glucopyranoside is a good inhibitor for the β-galactosidase from E. coli	2021	10.1007/s00044-021-02715-8	https://www.scopus.com/inward/record.uri?eid=2-s2.0-85102376619&doi=10.1007%2fs00044-021-02715-8&partnerID=40&md5=1e9ace4d0c22e2ea1db517d580ccb6c7	A convenient route has been developed for the synthesis of novel 6-amino-2,2-(or 3,3-difluoro)-2-(or 3),6-dideoxy-hexopyranoses. Biological screening showed these compounds as good inhibitors for several glycosidases. Especially n-propyl 6-amino-2,6-dideoxy-2,2-difluoro-β-d-glucopyranoside (8) was an excellent competitive inhibitor for the β-galactosidase from E. coli holding a Ki of 0.50 μM. [Fi…	Fluorinated monosaccharides; Galactosidase; Glucosidase; Inhibitor	allyl 2 o benzyl 4,6 o benzylidene 3 deoxy 3,3 difluoro beta dextro ribo hexopyranoside; allyl 2 o benzyl 4,6 o benzylidene beta dextro arabino hexopyranoside 2 ulose; allyl 2 o benzyl 4,6 o benzylidene beta dextro glucopyranoside; allyl 2 o benzyl 4,6 o benzylidene beta dextro ribohexopyranoside 3 ulose; allyl 2,4 di o benzyl 3 deoxy 3,3 difluoro beta dextro ribo hexopyranoside; allyl 2,4 di o b…		alpha galactosidase, 9025-35-8; alpha glucosidase, 9001-42-7; beta galactosidase, ; beta glucosidase, 51683-43-3, 9001-22-3; miglitol, 72432-03-2					English	All Open Access; Green Open Access; Hybrid Gold Open Access
Xu M.; Li G.; Li J.; Xiong H.; He S.	Xu, Mengdan (58616999500); Li, Guozhi (58617268200); Li, Jiazhao (58617268300); Xiong, Huiyu (58617540500); He, Suzhen (58617268400)	58616999500; 58617268200; 58617268300; 58617540500; 58617268400	Pharmacovigilance for rare diseases: a bibliometrics and knowledge-map analysis based on web of science	2023	10.1186/s13023-023-02915-y	https://www.scopus.com/inward/record.uri?eid=2-s2.0-85172222405&doi=10.1186%2fs13023-023-02915-y&partnerID=40&md5=eaeb77911dcfacfcc064a594c377da49	Objectives: The aims of this paper is to search and explore publications in the field of pharmacovigilance for rare diseases and to visualize general information, research hotspots, frontiers and future trends in the field using the bibliometric tool CiteSpace to provide evidence-based evidence for scholars. Methods: We searched the Web of Science Core Collection (WoSCC) for studies related to ph…	CiteSpace; Knowledge-map; Orphan drugs; Pharmacovigilance; Rare diseases; Research hotspots	Bibliometrics; Databases, Factual; Humans; Male; Pharmacovigilance; Rare Diseases; Systematic Reviews as Topic; cabozantinib; fenfluramine; orphan drug; bibliometrics; clear cell renal cell carcinoma; disease hotspot; enzyme replacement; evidence based practice; health care utilization; human; immunity; medical history; medical information; patient care; pharmacovigilance; postmarketing surveilla…		cabozantinib, 942407-59-2, 1140909-48-3, 849217-68-1; fenfluramine, 404-82-0, 458-24-2					English	All Open Access; Gold Open Access
Iacobucci I.; Hay Mele B.; Cozzolino F.; Monaco V.; Cimmaruta C.; Monti M.; Andreotti G.; Monticelli M.	Iacobucci, Ilaria (57196345711); Hay Mele, Bruno (57215730807); Cozzolino, Flora (36795782400); Monaco, Vittoria (57210917610); Cimmaruta, Chiara (6503888769); Monti, Maria (55934291500); Andreotti, Giuseppina (7004848704); Monticelli, Maria (57197276100)	57196345711; 57215730807; 36795782400; 57210917610; 6503888769; 55934291500; 7004848704; 57197276100	Enzyme Replacement Therapy for FABRY Disease: Possible Strategies to Improve Its Efficacy	2023	10.3390/ijms24054548	https://www.scopus.com/inward/record.uri?eid=2-s2.0-85149889748&doi=10.3390%2fijms24054548&partnerID=40&md5=26ee4b475c7b45e4668874b840d7682b	Enzyme replacement therapy is the only therapeutic option for Fabry patients with completely absent AGAL activity. However, the treatment has side effects, is costly, and requires conspicuous amounts of recombinant human protein (rh-AGAL). Thus, its optimization would benefit patients and welfare/health services (i.e., society at large). In this brief report, we describe preliminary results pavin…	agalsidase α; agalsidase β; drug repositioning; Fabrazyme; Fabry disease; GLA; interactome; Replagal	alpha-Galactosidase; Enzyme Replacement Therapy; Fabry Disease; Humans; Isoenzymes; Recombinant Proteins; agalsidase alfa; agalsidase beta; alpha galactosidase; chaperone; galactose; alpha galactosidase; isoenzyme; recombinant protein; Article; binding affinity; comparative study; controlled study; drug efficacy; drug sensitivity; enzyme replacement; Fabry disease; fibroblast; half life time; hum…		agalsidase alfa, 104138-64-9; alpha galactosidase, 9025-35-8; galactose, 26566-61-0, 50855-33-9, 59-23-4; alpha-Galactosidase, ; Isoenzymes, ; Recombinant Proteins,	fabrazyme, Genzyme, United States; replagal, Shire, United Kingdom	Genzyme, United States; Shire, United Kingdom			English	All Open Access; Gold Open Access; Green Open Access
Parrasia S.; Szabò I.; Zoratti M.; Biasutto L.	Parrasia, Sofia (57194395583); Szabò, Ildikò (35595280300); Zoratti, Mario (7004277370); Biasutto, Lucia (15829089100)	57194395583; 35595280300; 7004277370; 15829089100	Peptides as Pharmacological Carriers to the Brain: Promises, Shortcomings and Challenges	2022	10.1021/acs.molpharmaceut.2c00523	https://www.scopus.com/inward/record.uri?eid=2-s2.0-85140354936&doi=10.1021%2facs.molpharmaceut.2c00523&partnerID=40&md5=73090a2bb5dba3c3ed858cbb2b9ae85c	Central nervous system (CNS) diseases are among the most difficult to treat, mainly because the vast majority of the drugs fail to cross the blood-brain barrier (BBB) or to reach the brain at concentrations adequate to exert a pharmacological activity. The obstacle posed by the BBB has led to the in-depth study of strategies allowing the brain delivery of CNS-active drugs. Among the most promisin…	blood-brain-barrier; cell-penetrating peptides; drug delivery; peptides; receptor-mediated transcytosis	Blood-Brain Barrier; Brain; Central Nervous System Agents; Drug Delivery Systems; Nanoparticles; Pharmaceutical Preparations; Transcytosis; cell penetrating peptide; drug carrier; central nervous system agents; drug; nanoparticle; adsorption; blood brain barrier; brain; cell transport; diffusion; drug delivery system; drug targeting; drug transport; human; membrane permeability; membrane structur…		Central Nervous System Agents, ; Pharmaceutical Preparations,			WWCR, (22-0348); Consiglio Nazionale delle Ricerche, CNR; Associazione Italiana per la Ricerca sul Cancro, AIRC, (20286, 26584, IG2017)	Authors were supported by AIRC (grant IG2017, no. 20286 to I.S., and fellowship no. 26584 to S.P.), by WWCR (grant number 22-0348, to I.S.) and by the CNR InterOmics project (GLIOMICS). The figures were created using images from Servier Medical Art ( http://smart.servier.com ). Servier Medical Art by Servier is licensed under a Creative Commons Attribution 3.0 Unported License.	English	All Open Access; Green Open Access; Hybrid Gold Open Access
Skweres-Kuchta M.; Czerska I.; Szaruga E.	Skweres-Kuchta, Małgorzata (58098737200); Czerska, Iwona (58098436700); Szaruga, Elżbieta (57193989341)	58098737200; 58098436700; 57193989341	Literature Review on Health Emigration in Rare Diseases—A Machine Learning Perspective	2023	10.3390/ijerph20032483	https://www.scopus.com/inward/record.uri?eid=2-s2.0-85147829770&doi=10.3390%2fijerph20032483&partnerID=40&md5=c6ec4244fc23d0f1b196da278f3d1f91	The article deals with one of the effects of health inequalities and gaps in access to treatments for rare diseases, namely health-driven emigration. The purpose of the paper is to systematize knowledge about the phenomenon of health emigration observed among families affected by rare diseases, for which reimbursed treatment is available, but only in selected countries. The topic proved to be nic…	access gap; discrimination in access to therapy; health emigration; orphan drug; rare disease	Emigration and Immigration; Health Inequities; Humans; Machine Learning; Orphan Drug Production; Rare Diseases; accessibility; disease treatment; emigration; health services; machine learning; social discrimination; Article; bioinformatics; biomedical technology assessment; classification; conceptual framework; consistency score; controlled study; cost effectiveness analysis; decision making; dru…							English	All Open Access; Gold Open Access; Green Open Access
Schiavi A.; Cirotti C.; Gerber L.-S.; Di Lauro G.; Maglioni S.; Shibao P.Y.T.; Montresor S.; Kirstein J.; Petzsch P.; Köhrer K.; Schins R.P.F.; Wahle T.; Barilà D.; Ventura N.	Schiavi, Alfonso (35171235600); Cirotti, Claudia (56083388400); Gerber, Lora-Sophie (57225015318); Di Lauro, Giulia (58191803800); Maglioni, Silvia (55755803700); Shibao, Priscila Yumi Tanaka (56780289600); Montresor, Sabrina (57212156028); Kirstein, Janine (8929053100); Petzsch, Patrick (57205308402); Köhrer, Karl (7004600303); Schins, Roel P. F. (7004555639); Wahle, Tina (8607537900); Barilà, D…	35171235600; 56083388400; 57225015318; 58191803800; 55755803700; 56780289600; 57212156028; 8929053100; 57205308402; 7004600303; 7004555639; 8607537900; 6602998309; 6701670594	Abl depletion via autophagy mediates the beneficial effects of quercetin against Alzheimer pathology across species	2023	10.1038/s41420-023-01592-x	https://www.scopus.com/inward/record.uri?eid=2-s2.0-85174268426&doi=10.1038%2fs41420-023-01592-x&partnerID=40&md5=ec44203b661b6573fd8895a9a2be0e5d	Alzheimer’s disease is the most common age-associated neurodegenerative disorder and the most frequent form of dementia in our society. Aging is a complex biological process concurrently shaped by genetic, dietary and environmental factors and natural compounds are emerging for their beneficial effects against age-related disorders. Besides their antioxidant activity often described in simple mod…							Centre for Information and Media Technology at Heinrich Heine University; MIUR-JPI-HDHL-NUTRICOG-MiTyrAge; Madrid University; Matteo Bordi and Francesco Cecconi; National Institutes of Health, NIH, (P40OD010440); Centro de Biología Molecular Severo Ochoa, CBMSO; Deutsche Forschungsgemeinschaft, DFG, (VE366/8-1); Bundesministerium für Bildung und Forschung, BMBF, (01EA1602); Ministero della Salute…	Funding text 1: This work was possible thanks to financial support to NV from the German Federal Ministry of Education and Research (JPI-HDHL-NUTRICOG call, MiTyrAge Grant 01EA1602) and the German Research Foundation (DFG Grant VE366/8-1). Work from DB was funded by MIUR-JPI-HDHL-NUTRICOG-MiTyrAge, Associazione Italiana per la Ricerca sul Cancro (AIRC-IG2021-n.26230) and Italian Ministry of Healt…	English	All Open Access; Gold Open Access; Green Open Access
Cougnoux A.; Yerger J.C.; Fellmeth M.; Serra-Vinardell J.; Navid F.; Wassif C.A.; Cawley N.X.; Porter F.D.	Cougnoux, Antony (53063384600); Yerger, Julia C. (57218360045); Fellmeth, Mason (57211561988); Serra-Vinardell, Jenny (56228440800); Navid, Fatemeh (57200814289); Wassif, Christopher A. (6602513551); Cawley, Niamh X. (6701921242); Porter, Forbes D. (7005479933)	53063384600; 57218360045; 57211561988; 56228440800; 57200814289; 6602513551; 6701921242; 7005479933	Reduction of glutamate neurotoxicity: A novel therapeutic approach for Niemann-Pick disease, type C1	2021	10.1016/j.ymgme.2021.11.008	https://www.scopus.com/inward/record.uri?eid=2-s2.0-85119442981&doi=10.1016%2fj.ymgme.2021.11.008&partnerID=40&md5=3dc5e3233653ba6a68b102ce24be6dda	Niemann-Pick disease, type C1 is a progressive, lethal, neurodegenerative disorder due to endolysosomal storage of unesterified cholesterol. Cerebellar ataxia, as a result of progressive loss of cerebellar Purkinje neurons, is a major symptom of Nieman-Pick disease, type C1. Comparing single cell RNAseq data from control (Npc1+/+) and mutant (Npc1−/−) mice, we observed significantly decreased exp…	EAAT1; GLAST; Glutamate-mediated neurotoxicity; Lysosomal disease; Niemann-Pick disease, type C1; NPC1; Purkinje neurons; Riluzole; SLC1A3	Animals; Astrocytes; Ceftriaxone; Cells, Cultured; Disease Models, Animal; Excitatory Amino Acid Transporter 1; Female; Glutamic Acid; Humans; Male; Mice; Mice, Inbred BALB C; Niemann-Pick C1 Protein; Niemann-Pick Disease, Type C; Riluzole; 2 hydroxypropyl beta cyclodextrin; calbindin; ceftriaxone; excitatory amino acid transporter 1; glutamic acid; membrane protein; miglustat; NPC intracellular …		2 hydroxypropyl beta cyclodextrin, 94035-02-6, 128446-35-5; ceftriaxone, 73384-59-5, 74578-69-1; glutamic acid, 11070-68-1, 138-15-8, 56-86-0, 6899-05-4; miglustat, 72599-27-0; riluzole, 1744-22-5; Ceftriaxone, ; Excitatory Amino Acid Transporter 1, ; Glutamic Acid, ; Niemann-Pick C1 Protein, ; Npc1 protein, mouse, ; Riluzole, ; SLC1A3 protein, human,			National Institutes of Health, NIH; Ara Parseghian Medical Research Foundation, APMRF; Eunice Kennedy Shriver National Institute of Child Health and Human Development, NICHD	This work was supported by the intramural research program of the Eunice Kennedy Shriver National Institute of Child Health and Human Development , National Institutes of Health . This work was also supported by a grant from the Ara Parseghian Medical Research Foundation .	English	All Open Access; Green Open Access
Mazzucato M.; Minichiello C.; Pozza L.V.D.; Vianello A.; Toto E.; de Lorenzi M.; Scroccaro G.; Facchin P.	Mazzucato, Monica (15053494300); Minichiello, Cinzia (55049236900); Pozza, Laura Visonà Dalla (22954004700); Vianello, Andrea (7006599856); Toto, Ema (57204166943); de Lorenzi, Miriam (57080041600); Scroccaro, Giovanna (6701567051); Facchin, Paola (35594133900)	15053494300; 55049236900; 22954004700; 7006599856; 57204166943; 57080041600; 6701567051; 35594133900	The impact of the use of treatments not included in the reimbursement classes in the care of rare patients: a real world study; [L’impatto dell’uso dei trattamenti non compresi nelle classi di rimborsabilità nella presa in carico dei malati rari: uno studio in campo reale]	2022	10.1701/3850.38339	https://www.scopus.com/inward/record.uri?eid=2-s2.0-85134555246&doi=10.1701%2f3850.38339&partnerID=40&md5=f2e0204e8f8af7c89ce010858255e6e8	Introduction. Rare disease (RD) patients present complex therapeutic needs. When there are therapeutic options available, orphan drugs (OD) represent only a limited proportion of prescribed treatments. This study aims at investigating the real-world use of treatments considered not replaceable and essential for the care of RD patients, besides their reimbursement status, using data from a RD popu…	Orphan drugs; population-based registries; rare disease	Humans; Italy; Orphan Drug Production; Pharmaceutical Preparations; Rare Diseases; Registries; drug; Article; demography; disease registry; drug cost; health care access; health care cost; health care need; human; Italy; patient care; prescription; rare disease; reimbursement; treatment planning; drug manufacture; rare disease; register		Pharmaceutical Preparations,					Italian
Pang W.; Hu F.	Pang, Weilun (57220816577); Hu, Fenghua (7202526331)	57220816577; 7202526331	C9ORF72 suppresses JAK-STAT mediated inflammation	2023	10.1016/j.isci.2023.106579	https://www.scopus.com/inward/record.uri?eid=2-s2.0-85152932532&doi=10.1016%2fj.isci.2023.106579&partnerID=40&md5=fb3ded7bb793495b8c4c94fd68c9f3d7	Hexanucleotide repeat expansion in the gene C9ORF72 is a leading cause of amyotrophic lateral sclerosis (ALS) and frontotemporal lobar degeneration (FTLD). C9ORF72 deficiency leads to severe inflammatory phenotypes in mice, but exactly how C9ORF72 regulates inflammation remains to be fully elucidated. Here, we report that loss of C9ORF72 leads to the hyperactivation of the JAK-STAT pathway and an…	Cell biology; Immunity; Molecular biology						National Institute on Aging, NIA, (R01NS088448, R01NS095954); National Institute of Neurological Disorders and Stroke, NINDS	We thank Mrs. Xiaochun Wu for technical assistance. This work is supported by NINDS /NIA ( R01NS088448 & R01NS095954 ) to F. H. The funders are not involved in the study.	English	All Open Access; Gold Open Access; Green Open Access
Trelford C.B.; Di Guglielmo G.M.	Trelford, Charles B. (57207829313); Di Guglielmo, Gianni M. (6602821473)	57207829313; 6602821473	Molecular mechanisms of mammalian autophagy	2021	10.1042/BCJ20210314	https://www.scopus.com/inward/record.uri?eid=2-s2.0-85117434493&doi=10.1042%2fBCJ20210314&partnerID=40&md5=ad261053ad25c43d5115fbc73c2e7707	The ubiquitin-proteasome pathway (UPP) and autophagy play integral roles in cellular homeostasis. As part of their normal life cycle, most proteins undergo ubiquitination for some form of redistribution, localization and/or functional modulation. However, ubiquitination is also important to the UPP and several autophagic processes. The UPP is initiated after specific lysine residues of short-live…		Animals; Autophagosomes; Autophagy; Autophagy-Related Proteins; Endosomal Sorting Complexes Required for Transport; Endosomes; Eukaryotic Cells; Homeostasis; Humans; Lysosomes; Molecular Chaperones; Proteasome Endopeptidase Complex; Protein Folding; Protein Processing, Post-Translational; Proteolysis; Ubiquitin; Ubiquitination; microtubule associated protein; proteasome; ubiquitin proteasome; unc…		proteasome, 140879-24-9; ubiquitin, 60267-61-0; Autophagy-Related Proteins, ; Endosomal Sorting Complexes Required for Transport, ; Molecular Chaperones, ; Proteasome Endopeptidase Complex, ; Ubiquitin,					English
Nemutlu E.; Ozaltin F.; Yabanoglu-Ciftci S.; Gulhan B.; Eylem C.C.; Baysal İ.; Gök-Topak E.D.; Ulubayram K.; Sezerman O.U.; Ucar G.; Kır S.; Topaloglu R.	Nemutlu, Emirhan (56569492900); Ozaltin, Fatih (58395384800); Yabanoglu-Ciftci, Samiye (57203217262); Gulhan, Bora (16244621000); Eylem, Cemil Can (57200757497); Baysal, İpek (55317225300); Gök-Topak, Elif Damla (58102527000); Ulubayram, Kezban (6603354213); Sezerman, Osman Ugur (57195305621); Ucar, Gulberk (7003863134); Kır, Sedef (6602238603); Topaloglu, Rezan (7005610220)	56569492900; 58395384800; 57203217262; 16244621000; 57200757497; 55317225300; 58102527000; 6603354213; 57195305621; 7003863134; 6602238603; 7005610220	Metabolomic Analyses to Identify Candidate Biomarkers of Cystinosis	2023	10.3390/ijms24032603	https://www.scopus.com/inward/record.uri?eid=2-s2.0-85148043191&doi=10.3390%2fijms24032603&partnerID=40&md5=ecd2f54d2bc7c54b217c14da99002076	Cystinosis is a rare, devastating hereditary disease secondary to recessive CTNS gene mutations. The most commonly used diagnostic method is confirmation of an elevated leukocyte cystine level; however, this method is expensive and difficult to perform. This study aimed to identify candidate biomarkers for the diagnosis and follow-up of cystinosis based on multiomics studies. The study included t…	biomarker; cystinosis; diagnosis; follow-up; metabolomics; pathway; proteomics	2 acetylamino 2 deoxy mannopyranose; 2 hydroxybutiric acid; 2 hydroxyphenyl acetic acid; 3 aminopropionitrile; 5 aminovaleric acid; acetic acid; acetyl n formil 5 metoxikinuramine; allo inositol; alpha dextro glucosamine phosphate; biological marker; creatinine; cystine; decanoic acid; gamma butyrobetaine; glucose; glucose 6 phosphate; glucuronic acid; glutathione; glyceric acid; glycine; hydroqu…		2 acetylamino 2 deoxy mannopyranose, 7772-94-3; 3 aminopropionitrile, 151-18-8; 5 aminovaleric acid, 660-88-8; acetic acid, 127-08-2, 127-09-3, 64-19-7, 71-50-1, 6131-90-4; creatinine, 19230-81-0, 60-27-5; cystine, 24645-67-8, 56-89-3, 6020-39-9; decanoic acid, 334-48-5, 3398-75-2; gamma butyrobetaine, 407-64-7; glucose, 50-99-7, 84778-64-3, 8027-56-3; glucose 6 phosphate, 56-73-5; glucuronic aci…			Türkiye Bilimsel ve Teknolojik Araştırma Kurumu, TÜBİTAK, (118S578)	This study was supported by The Scientific and Technological Research Council of Türkiye (TÜBİTAK) (Grant no. 118S578).	English	All Open Access; Gold Open Access; Green Open Access
Rajasekharan S.; Bonotto R.M.; Alves L.N.; Kazungu Y.; Poggianella M.; Martinez-Orellana P.; Skoko N.; Polez S.; Marcello A.	Rajasekharan, Sreejith (55946230800); Bonotto, Rafaela Milan (58578073100); Alves, Lais Nascimento (57193896884); Kazungu, Yvette (57214342572); Poggianella, Monica (14521358400); Martinez-Orellana, Pamela (54987329700); Skoko, Natasa (6508211375); Polez, Sulena (36018910700); Marcello, Alessandro (57205452144)	55946230800; 58578073100; 57193896884; 57214342572; 14521358400; 54987329700; 6508211375; 36018910700; 57205452144	Inhibitors of protein glycosylation are active against the coronavirus severe acute respiratory syndrome coronavirus sars-cov-2	2021	10.3390/v13050808	https://www.scopus.com/inward/record.uri?eid=2-s2.0-85105487924&doi=10.3390%2fv13050808&partnerID=40&md5=87699f56ad65bca8a39429198608713e	Repurposing clinically available drugs to treat the new coronavirus disease 2019 (COVID-19) is an urgent need in the course of the Severe Acute Respiratory Syndrome coronavirus (SARS-CoV-2) pandemic, as very few treatment options are available. The iminosugar Miglustat is a well-characterized drug for the treatment of rare genetic lysosome storage diseases, such as Gaucher and Niemann-Pick type C…	Antiviral; Celgosivir; Coronavirus; COVID-19; Inhibitor; Miglustat; SARS-CoV-2; Spike	1-Deoxynojirimycin; A549 Cells; Animals; Antiviral Agents; Chlorocebus aethiops; COVID-19; Drug Repositioning; Glycoside Hydrolase Inhibitors; Glycosylation; HEK293 Cells; Humans; Indolizines; SARS-CoV-2; Spike Glycoprotein, Coronavirus; Vero Cells; Virus Release; carboxymethylcellulose; castanospermine 6 butyrate; convalescent serum; genomic RNA; guanine nucleotide binding protein; miglustat; pa…		carboxymethylcellulose, 8050-38-2, 9000-11-7, 9004-32-4, 9050-04-8; castanospermine 6 butyrate, 121104-96-9, 141117-12-6; miglustat, 72599-27-0; paraformaldehyde, 30525-89-4; 1 deoxynojirimycin, 19130-96-2, 73285-50-4; 1-Deoxynojirimycin, ; Antiviral Agents, ; celgosivir, ; Glycoside Hydrolase Inhibitors, ; Indolizines, ; miglustat, ; Spike Glycoprotein, Coronavirus, ; spike protein, SARS-CoV-2,			SNAM Foundation; International Centre for Genetic Engineering and Biotechnology, ICGEB; Fondazione Generali	Funding: This research was funded by ICGEB intramural funds and by generous contributions by the Beneficentia Stiftung, the SNAM Foundation, and the Generali Foundation.	English	All Open Access; Gold Open Access; Green Open Access
Rosenberg N.; van den Berg S.; Stolwijk N.N.; Jacobs B.A.W.; Post H.C.; Pasmooij A.M.G.; de Visser S.J.; Hollak C.E.M.	Rosenberg, Noa (57921671100); van den Berg, Sibren (57218821696); Stolwijk, Nina N. (57729799800); Jacobs, Bart A. W. (58581248400); Post, Hendrika C. (58153775500); Pasmooij, Anna M. G. (8949014600); de Visser, Saco J. (57513649200); Hollak, Carla E. M. (7004900877)	57921671100; 57218821696; 57729799800; 58581248400; 58153775500; 8949014600; 57513649200; 7004900877	Access to medicines for rare diseases: A European regulatory roadmap for academia	2023	10.3389/fphar.2023.1142351	https://www.scopus.com/inward/record.uri?eid=2-s2.0-85150733311&doi=10.3389%2ffphar.2023.1142351&partnerID=40&md5=8f3a2b9fef4038e6978150e27b27386e	Background: Novel or repurposed medicines for rare diseases often emerge from fundamental research or empirical findings in academia. However, researchers may be insufficiently aware of the possibilities and requirements to bring novel medicinal treatment options to the patient. This paper aims to provide an easily applicable, comprehensive roadmap designed for academic researchers to make medici…	alternative drug-to-market routes; marketing authorization; orphan drugs; patient access; rare diseases; regulatory framework	radiopharmaceutical agent; alternative medicine; Article; biomedical technology assessment; common technical document; compassionate use; cost effectiveness analysis; drug efficacy; drug safety; good clinical practice; good laboratory practice; good manufacturing practice; health care personnel; human; marketing authorization; off label drug use; pharmacy (shop); phase 2 clinical trial (topic); p…							English	All Open Access; Gold Open Access; Green Open Access
Bouscary A.; Quessada C.; René F.; Spedding M.; Turner B.J.; Henriques A.; Ngo S.T.; Loeffler J.-P.	Bouscary, Alexandra (57188820914); Quessada, Cyril (57210566057); René, Frédérique (7003611360); Spedding, Michael (7005213217); Turner, Bradley J. (7401858661); Henriques, Alexandre (36851641300); Ngo, Shyuan T. (7003395267); Loeffler, Jean-Philippe (35551849500)	57188820914; 57210566057; 7003611360; 7005213217; 7401858661; 36851641300; 7003395267; 35551849500	Sphingolipids metabolism alteration in the central nervous system: Amyotrophic lateral sclerosis (ALS) and other neurodegenerative diseases	2021	10.1016/j.semcdb.2020.10.008	https://www.scopus.com/inward/record.uri?eid=2-s2.0-85095587703&doi=10.1016%2fj.semcdb.2020.10.008&partnerID=40&md5=b71e8b8aa800861ec422594c229b19db	Sphingolipids are complex lipids. They play a structural role in neurons, but are also involved in regulating cellular communication, and neuronal differentiation and maturation. There is increasing evidence to suggest that dysregulated metabolism of sphingolipids is linked to neurodegenerative processes in amyotrophic lateral sclerosis (ALS), Parkinson's disease and Gaucher's disease. In this re…	Ambroxol; Amyotrophic lateral sclerosis; Glucocerebrosidase; Glucosylceramide; Sphingolipids; Therapeutic target	Amyotrophic Lateral Sclerosis; Central Nervous System; Humans; Lipid Metabolism; Neurodegenerative Diseases; Sphingolipids; afegostat; ambroxol; fingolimod; ganglioside GM1; neurotrophic factor; sphingolipid; sphingolipid; Alzheimer disease; amyotrophic lateral sclerosis; cell maturation; central nervous system; degenerative disease; endoplasmic reticulum; Gaucher disease; human; lipogenesis; ner…		afegostat, 169105-89-9, 919364-56-0; ambroxol, 18683-91-5, 23828-92-4; fingolimod, 162359-56-0; ganglioside GM1, 37758-47-7; Sphingolipids,			AREMANE; Association pour la Recherche et le Développement de Moyens de Lutte contre les Maladies Neurodégénératives; Fight MND foundation; NHMRC-ARC; Association Française contre les Myopathies, AFM; FightMND	The work was supported by AREMANE , FightMND , and Target ALS . Alexandra Bouscary is supported by AREMANE and André combat la SLA . The work was supported by “ Association pour la Recherche et le Développement de Moyens de Lutte contre les Maladies Neurodégénératives” (AREMANE, Jean-Philippe Loeffler) , and the “ Association française contre les myopathies” (AFM, Jean-Philippe Loeffler) . Cyril …	English	All Open Access; Green Open Access; Hybrid Gold Open Access
Nicolov M.; Cocora M.; Buda V.; Danciu C.; Duse A.O.; Watz C.; Borcan F.	Nicolov, Mirela (6602208925); Cocora, Mioara (36146880700); Buda, Valentina (56835476100); Danciu, Corina (55513750700); Duse, Adina Octavia (55087853200); Watz, Claudia (57194871682); Borcan, Florin (8333700300)	6602208925; 36146880700; 56835476100; 55513750700; 55087853200; 57194871682; 8333700300	Hydrosoluble and liposoluble vitamins: New perspectives through admet analysis	2021	10.3390/medicina57111204	https://www.scopus.com/inward/record.uri?eid=2-s2.0-85118710557&doi=10.3390%2fmedicina57111204&partnerID=40&md5=13e5abc05d5f97e7ced540e66a9eb3ae	Background and Objectives: The present study demonstrates that apart from the well-known toxicity of liposoluble vitamins, some hydrosoluble vitamins may also exert toxicity; thus, routine supplementation with vitamins or ingestion of fortified foods should not be considered harmless. The study addresses the possible correlations between the physico-chemical properties and the side effects of vit…	ADMET profile; Bioavailability; Fat soluble vitamins; Metabolic stability; Toxicity; Water soluble vitamins	Biological Availability; Humans; Vitamin A; Vitamin K; Vitamins; retinol; vitamin; vitamin K group; bioavailability; human		retinol, 68-26-8, 82445-97-4; vitamin K group, 12001-79-5; Vitamin A, ; Vitamin K, ; Vitamins,					English	All Open Access; Gold Open Access; Green Open Access
Villalba Silva G.C.; Steindorff T.; Silvestri Schuh R.; Cardoso Flores N.; Matte U.	Villalba Silva, Gerda Cristal (57221114469); Steindorff, Thiago (58032236500); Silvestri Schuh, Roselena (58032740500); Cardoso Flores, Natalia (58033249000); Matte, Ursula (6603078367)	57221114469; 58032236500; 58032740500; 58033249000; 6603078367	Drug Repositioning Applied to Cardiovascular Disease in Mucopolysaccharidosis	2022	10.3390/life12122085	https://www.scopus.com/inward/record.uri?eid=2-s2.0-85144847559&doi=10.3390%2flife12122085&partnerID=40&md5=65bfe20063df18928b6a56c51d5cbfee	Mucopolysaccharidoses (MPS) are genetic metabolic diseases characterized by defects in the activity of lysosomal hydrolases. In MPS, secondary cell disturbance affects pathways related to cardiovascular disorders. Hence, the study aimed to identify MPS-related drugs targeting cardiovascular disease and select a list of drugs for repositioning. We obtained a list of differentially expressed genes …	bioinformatics; cardiovascular diseases; drug repositioning; gene expression analysis; lysosomal storage diseases; systems pharmacology						GCVS; Conselho Nacional de Desenvolvimento Científico e Tecnológico, CNPq, (312714/2018-1, 403587/2021-2); Hospital de Clínicas de Porto Alegre, HCPA; Universiti Malaya, UM; Fundação Instituto de Pesquisas Econômicas, FIPE, (2022-0216)	Funding text 1: This research was funded by Hospital de Clínicas de Porto Alegre (GCVS post-doctoral scholarship) and FIPE (2022-0216). We also thank Conselho Nacional de Desenvolvimento Científico e Tecnológico—CNPq for the grants provided for RS (grant number 403587/2021-2) and UM (grant number 312714/2018-1).; Funding text 2: We thank Hospital de Clinicas de Porto Alegre and FIPE for the post-…	English	All Open Access; Gold Open Access; Green Open Access
Volle R.; Murer L.; Petkidis A.; Andriasyan V.; Savi A.; Bircher C.; Meili N.; Fischer L.; Sequeira D.P.; Mark D.K.; Gomez-Gonzalez A.; Greber U.F.	Volle, Romain (55314011700); Murer, Luca (57204602418); Petkidis, Anthony (57201523667); Andriasyan, Vardan (55314307500); Savi, Alessandro (57638469300); Bircher, Cornelia (57223131680); Meili, Nicole (26028924500); Fischer, Lucy (57640009800); Sequeira, Daniela Policarpo (57193549613); Mark, Daniela Katharina (57641518300); Gomez-Gonzalez, Alfonso (57203357644); Greber, Urs F. (57226219742)	55314011700; 57204602418; 57201523667; 55314307500; 57638469300; 57223131680; 26028924500; 57640009800; 57193549613; 57641518300; 57203357644; 57226219742	Methylene blue, Mycophenolic acid, Posaconazole, and Niclosamide inhibit SARS-CoV-2 Omicron variant BA.1 infection of human airway epithelial organoids	2022	10.1016/j.crmicr.2022.100158	https://www.scopus.com/inward/record.uri?eid=2-s2.0-85135909817&doi=10.1016%2fj.crmicr.2022.100158&partnerID=40&md5=f35ca4f508853578c1b406a0e186ddc0	Sublineages of SARS-CoV-2 (severe acute respiratory syndrome coronavirus 2) Omicron variants continue to amass mutations in the spike (S) glycoprotein, which leads to immune evasion and rapid spread of the virus across the human population. Here we demonstrate the susceptibility of the Omicron variant BA.1 (B.1.1.529.1) to four repurposable drugs, Methylene blue (MB), Mycophenolic acid (MPA), Pos…	Drug repurposing; Human nasal and bronchial epithelial explant cultures; Methylene blue; Mycophenolic acid; Niclosamide; Persistent infection; Posaconazole; SARS-CoV-2 variant of concern Omicron (BA.1)						Schweizerischer Nationalfonds zur Förderung der Wissenschaftlichen Forschung, SNF, (31CA30_196177/1); Universität Zürich, UZH	We acknowledge financial support from the Swiss National Science foundation (SNSF) to UFG ( 31CA30_196177/1 ) and a special Coronavirus Research grant from the University of Zurich to UFG. We are grateful to Dr. Adriano Aguzzi and Dr. Simone Hornemann for granting generous access to their BSL3 laboratory, and Dr. Maarit Suomalainen for discussions.	English	All Open Access; Gold Open Access; Green Open Access
Pepponi R.; De Simone R.; De Nuccio C.; Visentin S.; Matteucci A.; Bernardo A.; Popoli P.; Ferrante A.	Pepponi, Rita (6602977806); De Simone, Roberta (56274948000); De Nuccio, Chiara (15121946700); Visentin, Sergio (56219347800); Matteucci, Andrea (24281565900); Bernardo, Antonietta (7006078218); Popoli, Patrizia (7005875987); Ferrante, Antonella (8146080900)	6602977806; 56274948000; 15121946700; 56219347800; 24281565900; 7006078218; 7005875987; 8146080900	Repurposing Dipyridamole in Niemann Pick Type C Disease: A Proof of Concept Study	2022	10.3390/ijms23073456	https://www.scopus.com/inward/record.uri?eid=2-s2.0-85126866455&doi=10.3390%2fijms23073456&partnerID=40&md5=fde1609fdb2596290dbf78b5aba9cc7e	Niemann Pick type C disease (NPC) is a rare disorder characterized by lysosomal lipid accumulation that damages peripheral organs and the central nervous system. Currently, only miglustat is authorized for NPC treatment in Europe, and thus the identification of new therapies is necessary. The hypothesis addressed in this study is that increasing adenosine levels may represent a new therapeutic ap…	A<sub>2A</sub> receptor; Adenosine; Dipyridamole; Niemann Pick type C disease	Adenosine; Animals; Dipyridamole; Drug Repositioning; Humans; Mice; Niemann-Pick Disease, Type C; Proof of Concept Study; 2 (2 amino 3 methoxyphenyl)chromone; 5 amino 2 (2 furyl) 7 (2 phenylethyl)pyrazolo[4,3 e][1,2,4]triazolo[1,5 c]pyrimidine; 8 cyclopentyl 1,3 dipropylxanthine; adenosine; adenosine A2a receptor; adenosine deaminase; adenosine kinase; adenosine receptor blocking agent; cholester…		2 (2 amino 3 methoxyphenyl)chromone, 167869-21-8; 5 amino 2 (2 furyl) 7 (2 phenylethyl)pyrazolo[4,3 e][1,2,4]triazolo[1,5 c]pyrimidine, 160098-96-4; 8 cyclopentyl 1,3 dipropylxanthine, 102146-07-6; adenosine, 58-61-7; adenosine deaminase, 9026-93-1; adenosine kinase, 9027-72-9; cholesterol, 57-88-5; dipyridamole, 58-32-2; mitogen activated protein kinase 1, 137632-08-7; mitogen activated protein …	DPCPX; mrs 1334; psb 603; sch 58261				English	All Open Access; Gold Open Access; Green Open Access
Pavlova E.V.; Lev D.; Michelson M.; Yosovich K.; Michaeli H.G.; Bright N.A.; Manna P.T.; Dickson V.K.; Tylee K.L.; Church H.J.; Luzio J.P.; Cox T.M.	Pavlova, Elena V. (36617560200); Lev, Dorit (7005846120); Michelson, Marina (21135202200); Yosovich, Keren (37041873000); Michaeli, Hila Gur (57217070065); Bright, Nicholas A. (7006443080); Manna, Paul T. (35764714400); Dickson, Veronica Kane (57218360004); Tylee, Karen L. (15847404600); Church, Heather J. (36757365900); Luzio, J. Paul (7006645897); Cox, Timothy M. (56577375300)	36617560200; 7005846120; 21135202200; 37041873000; 57217070065; 7006443080; 35764714400; 57218360004; 15847404600; 36757365900; 7006645897; 56577375300	Juvenile mucopolysaccharidosis plus disease caused by a missense mutation in VPS33A	2022	10.1002/humu.24479	https://www.scopus.com/inward/record.uri?eid=2-s2.0-85139439285&doi=10.1002%2fhumu.24479&partnerID=40&md5=208940904dd73d1000d264d5390bb221	A rare and fatal disease resembling mucopolysaccharidosis in infants, is caused by impaired intracellular endocytic trafficking due to deficiency of core components of the intracellular membrane-tethering protein complexes, HOPS, and CORVET. Whole exome sequencing identified a novel VPS33A mutation in a patient suffering from a variant form of mucopolysaccharidosis. Electron and confocal microsco…	drug repurposing; endolysosomal acidification; glycosaminoglycan; glycosphingolipid trafficking; intracellular endocytic trafficking; mucopolysaccharidosis; proteasome inhibitor; substrate reduction therapy; VPS33A	Endosomes; Humans; Infant; Lysosomes; Male; Mutation; Mutation, Missense; Vesicular Transport Proteins; arginine; bortezomib; cell protein; dermatan; dermatan sulfate; eliglustat; glycosaminoglycan; heparan sulfate; hyaluronic acid; immunoglobulin G; immunoglobulin M; lactosylceramide; proline; proteasome; sialic acid; unclassified drug; vacuolar protein sorting 33a protein; vesicular transport p…		arginine, 1119-34-2, 15595-35-4, 7004-12-8, 74-79-3; bortezomib, 179324-69-7, 197730-97-5, 444576-08-3; dermatan, 75634-40-1; dermatan sulfate, 24967-94-0; eliglustat, 491833-29-5, 928659-70-5; heparan sulfate, 9050-30-0; hyaluronic acid, 31799-91-4, 9004-61-9, 9067-32-7; immunoglobulin G, 97794-27-9, 308067-58-5; immunoglobulin M, 9007-85-6; lactosylceramide, 4682-48-8; proline, 147-85-3, 7005-2…			H2020 Marie Skłodowska-Curie Actions, MSCA; University Hospitals Bristol NHS Foundation Trust, UHBW; Global Challenges Research Fund, GCRF, (QR AY2019‐20); Medical Research Council, MRC, (MR/R009015/1); National Institute for Health and Care Research, NIHR, (BRC‐1215‐20014); Horizon 2020, (101030247)	Funding text 1: We thank the patients and their families for their contribution in this study. We are grateful to Cambridge University Hospitals NHS Foundation Trust and the NIHR Cambridge Biomedical Research Center for technical support with primary fibroblast culture and facilities at the Cambridge National Institute for Health Research BRC Cell Phenotyping Hub. We thank Dr Krzysztof Szczaluba …	English	All Open Access; Gold Open Access; Green Open Access
Shen H.; Li J.; Heisler-Taylor T.; Makin R.; Yang H.; Mavlyutov T.A.; Gelfand B.; Cebulla C.M.; Guo L.-W.	Shen, Hongtao (57207825891); Li, Jing (57207835390); Heisler-Taylor, Tyler (56798626900); Makin, Ryan (57205134281); Yang, Huan (57219829416); Mavlyutov, Timur A. (6602882213); Gelfand, Bradley (15126801100); Cebulla, Colleen M. (57218184898); Guo, Lian-Wang (8389277300)	57207825891; 57207835390; 56798626900; 57205134281; 57219829416; 6602882213; 15126801100; 57218184898; 8389277300	TMEM97 ablation aggravates oxidant-induced retinal degeneration	2021	10.1016/j.cellsig.2021.110078	https://www.scopus.com/inward/record.uri?eid=2-s2.0-85109749806&doi=10.1016%2fj.cellsig.2021.110078&partnerID=40&md5=6a5d148f042b720c44c684643be3c733	The retinal pigment epithelium (RPE) is critical to the survival of the overlying photoreceptors. Subject to light exposure and active metabolism, the RPE and photoreceptors are particularly susceptible to oxidative damage that plays an important part in age-related macular degeneration (AMD). Recent meta-analyses identified TMEM97 as a new putative AMD risk locus, though it is yet to be function…	Lysosome; Mitochondria; Oxidative stress; Photoreceptor; Retina; RPE; TMEM97	Animals; Macular Degeneration; Mice; Mice, Inbred C57BL; Oxidants; Oxidative Stress; Retinal Degeneration; Retinal Pigment Epithelium; glutathione peroxidase; reactive oxygen metabolite; superoxide dismutase; oxidizing agent; age related macular degeneration; anesthesia; animal cell; animal experiment; animal model; animal tissue; apoptosis; Article; controlled study; fluorescence microscopy; gen…		glutathione peroxidase, 9013-66-5; superoxide dismutase, 37294-21-6, 9016-01-7, 9054-89-1; Oxidants,			Owens Family Foundation; National Institutes of Health, NIH, (EY029809); National Eye Institute, NEI, (R01EY028027, R01EY031039); BrightFocus Foundation, BFF; Ohio Lions Eye Research Foundation, OLERF	Dr. Guo has received support from NIH R01 grant EY029809 . Dr. Gelfand has received support from NIH grants ( R01EY028027 and R01EY031039 ), BrightFocus Foundation , and the Owens Family Foundation . Dr. Cebulla holds the Torrence A. Makley Research Professorship and receives support from the Ohio Lions Eye Research Foundation . We thank Dr. Arnold E Ruoho for his support with the photoaffinity l…	English	All Open Access; Green Open Access
Mani S.; Jindal D.; Singh M.	Mani, Shalini (57203944440); Jindal, Divya (57450711000); Singh, Manisha (57214312793)	57203944440; 57450711000; 57214312793	Gene Therapy, A Potential Therapeutic Tool for Neurological and Neuro-psychiatric Disorders: Applications, Challenges and Future Perspective	2023	10.2174/1566523222666220328142427	https://www.scopus.com/inward/record.uri?eid=2-s2.0-85144052776&doi=10.2174%2f1566523222666220328142427&partnerID=40&md5=50046ae7d106a9fa3b445ba53a3238a8	Neurological and neuropsychiatric disorders are the main risks for the health care system, exhibiting a huge socioeconomic load. The available range of pharmacotherapeutics mostly provides palliative consequences and fails to treat such conditions. The molecular etiology of various neurological and neuropsychiatric disorders is mostly associated with a change in genetic background, which can be i…	CRISPR-Cas9; Gene therapy; genes; neurodegenerative diseases; neuropsychiatric disease; viral vectors	Autism Spectrum Disorder; CRISPR-Cas Systems; Gene Editing; Gene Transfer Techniques; Genetic Therapy; Humans; adenovirus vector; carbon nanotube; gold nanoparticle; herpesvirus vector; lentivirus vector; magnetic nanoparticle; nanoparticle; polymer; quantum dot; retrovirus vector; Adenoviridae; Alzheimer disease; amyotrophic lateral sclerosis; autism; CRISPR-CAS9 system; gene delivery system; ge…					Jaypee Institute of Information Technology, JIIT	The authors acknowledge Jaypee Institute of Information Technology, Noida, for providing all the infrastructure and support to complete this project.	English
Soldati C.; Lopez-Fabuel I.; Wanderlingh L.G.; Garcia-Macia M.; Monfregola J.; Esposito A.; Napolitano G.; Guevara-Ferrer M.; Scotto Rosato A.; Krogsaeter E.K.; Paquet D.; Grimm C.M.; Montefusco S.; Braulke T.; Storch S.; Mole S.E.; De Matteis M.A.; Ballabio A.; Sampaio J.L.; McKay T.; Johannes L.; Bolaños J.P.; Medina D.L.	Soldati, Chiara (23986045100); Lopez-Fabuel, Irene (55541440500); Wanderlingh, Luca G (57203361747); Garcia-Macia, Marina (57202363063); Monfregola, Jlenia (6507102484); Esposito, Alessandra (57203407834); Napolitano, Gennaro (16245914100); Guevara-Ferrer, Marta (57221348042); Scotto Rosato, Anna (56531987300); Krogsaeter, Einar K (57204535469); Paquet, Dominik (57204376875); Grimm, Christian M (…	23986045100; 55541440500; 57203361747; 57202363063; 6507102484; 57203407834; 16245914100; 57221348042; 56531987300; 57204535469; 57204376875; 57207749112; 35181708900; 7005829342; 6701595022; 7005160390; 7004397655; 7102874628; 22635361400; 7005835387; 57206148626; 7006431430; 7102063349	Repurposing of tamoxifen ameliorates CLN3 and CLN7 disease phenotype	2021	10.15252/emmm.202013742	https://www.scopus.com/inward/record.uri?eid=2-s2.0-85112806445&doi=10.15252%2femmm.202013742&partnerID=40&md5=6671d043dd5dbeaa7ccd474cee2d3fd6	Batten diseases (BDs) are a group of lysosomal storage disorders characterized by seizure, visual loss, and cognitive and motor deterioration. We discovered increased levels of globotriaosylceramide (Gb3) in cellular and murine models of CLN3 and CLN7 diseases and used fluorescent-conjugated bacterial toxins to label Gb3 to develop a cell-based high content imaging (HCI) screening assay for the r…	CLN3; CLN7; high content imaging screening; tamoxifen; TFEB	Animals; Drug Repositioning; Humans; Lysosomes; Membrane Glycoproteins; Mice; Molecular Chaperones; Neuronal Ceroid-Lipofuscinoses; Phenotype; Tamoxifen; bacterial toxin; globotriaosylceramide; tamoxifen; transcription factor; transcription factor EB; unclassified drug; chaperone; CLN3 protein, human; CLN3 protein, mouse; membrane protein; tamoxifen; adult; animal experiment; animal model; animal…		globotriaosylceramide, 71965-57-6; tamoxifen, 10540-29-1; CLN3 protein, human, ; CLN3 protein, mouse, ; Membrane Glycoproteins, ; Molecular Chaperones, ; Tamoxifen,			Batten Disease Fact Sheet; Escalera de Excelencia, (CLU-2017-03); Escalera de Excelencia CLU‐2017‐03; Marcella Cesana; Mila’s Miracle Foundation; National Institutes of Health, NIH, (Q13286); National Institute of Neurological Disorders and Stroke, NINDS; Fundación BBVA, FBBVA; Fundación Ramón Areces, FRA; Batten Disease Family Association, BDFA; Horizon 2020 Framework Programme, H2020, (666918);…	Funding text 1: This work was funded by the European Union’s Horizon 2020 research and innovation programme (BATCure, grant No. 666918 to DLM, JPB, SEM, TB and SS). JPB is funded by the Agencia Estatal de Investigación (PID2019‐105699RB‐I00/ AEI / 10.13039/501100011033 and RED2018‐102576‐T), Plan Nacional sobre Drogas (2020I028), Junta de Castilla y León (Escalera de Excelencia CLU‐2017‐03), Ayud…	English	All Open Access; Green Open Access
Choi J.B.; Seol D.-W.; Do H.-S.; Yang H.-Y.; Kim T.-M.; Byun Y.G.; Park J.-M.; Choi J.; Hong S.P.; Chung W.-S.; Suh J.M.; Koh G.Y.; Lee B.H.; Wee G.; Han Y.-M.	Choi, Jong Bin (57226525478); Seol, Dong-Won (57222529271); Do, Hyo-Sang (56067568900); Yang, Hee-Young (20836594900); Kim, Taek-Min (58115981500); Byun, Youkyeong Gloria (57200630558); Park, Jae-Min (58115608300); Choi, Jinhyuk (55722479800); Hong, Seon Pyo (57202222148); Chung, Won-Suk (33867529900); Suh, Jae Myoung (36799636000); Koh, Gou Young (57443133600); Lee, Beom Hee (55513175800); Wee, …	57226525478; 57222529271; 56067568900; 20836594900; 58115981500; 57200630558; 58115608300; 55722479800; 57202222148; 33867529900; 36799636000; 57443133600; 55513175800; 8860759000; 26661350500	Fasudil alleviates the vascular endothelial dysfunction and several phenotypes of Fabry disease	2023	10.1016/j.ymthe.2023.02.003	https://www.scopus.com/inward/record.uri?eid=2-s2.0-85148760444&doi=10.1016%2fj.ymthe.2023.02.003&partnerID=40&md5=b6d79f3b4576423353638ca946afc166	Fabry disease (FD), a lysosomal storage disorder, is caused by defective α-galactosidase (GLA) activity, which results in the accumulation of globotriaosylceramide (Gb3) in endothelial cells and leads to life-threatening complications such as left ventricular hypertrophy (LVH), renal failure, and stroke. Enzyme replacement therapy (ERT) results in Gb3 clearance; however, because of a short half-l…	drug screening; Fabry disease; fasudil; iPSCs; vascular endothelial cells	alpha-Galactosidase; Animals; Endothelial Cells; Enzyme Replacement Therapy; Fabry Disease; Mice; Phenotype; alpha galactosidase; angiogenic factor; fasudil; globotriaosylceramide; lomerizine; reactive oxygen metabolite; Smad2 protein; thrombospondin 1; tolfenamic acid; transforming growth factor beta; vasculotropin; alpha galactosidase; fasudil; angiogenesis; anhidrosis; animal cell; animal expe…		alpha galactosidase, 9025-35-8; fasudil, 103745-39-7, 105628-07-7; globotriaosylceramide, 71965-57-6; lomerizine, 101477-54-7; Smad2 protein, 253862-89-4; thrombospondin 1, 343987-56-4; tolfenamic acid, 13710-19-5; vasculotropin, 127464-60-2; fasudil, 105628-07-7, 103745-39-7; alpha-Galactosidase, ; fasudil,			KFRM; Korea Chemical Bank; Korean Fund for Regenerative Medicine; Korea Research Institute of Chemical Technology, KRICT, (2018M3A9H1078330, 21C0726L1); National Research Foundation of Korea, NRF; Korea Advanced Institute of Science and Technology, KAIST	Funding text 1: We thank Dr. Sang-Hyun Min for useful discussions. We also thank the KAIST Analysis Center for Research Advancement (KARA) for confocal microscope. The chemical library used in this study was kindly provided by Korea Chemical Bank ( www.chembank.org ) of Korea Research Institute of Chemical Technology. Illustrations of experimental schemes were created using the BioRender program …	English
Jeong E.; Choi S.; Cho S.-W.	Jeong, Eunseon (57222663960); Choi, Suah (57997914400); Cho, Seung-Woo (54924834500)	57222663960; 57997914400; 54924834500	Recent Advances in Brain Organoid Technology for Human Brain Research	2022	10.1021/acsami.2c17467	https://www.scopus.com/inward/record.uri?eid=2-s2.0-85143622013&doi=10.1021%2facsami.2c17467&partnerID=40&md5=00fb19ac1d44ce9c610fec8dcfc3a289	Brain organoids are self-assembled three-dimensional aggregates with brain-like cell types and structures and have emerged as new model systems that can be used to investigate human neurodevelopment and neurological disorders. However, brain organoids are not as mature and functional as real human brains due to limitations of the culture system with insufficient developmental patterning signals a…	brain disease modeling; brain microenvironment; brain organoid; drug screening; monitoring technique; organoid culture platform	Brain; Humans; Models, Biological; Organoids; Technology; Diagnosis; Microelectrodes; Network architecture; Neural networks; Brain disease; Brain disease modeling; Brain microenvironment; Brain organoid; Disease models; Drug-screening; Microenvironments; Monitoring techniques; Organoid culture platform; Organoid cultures; Organoids; biological model; brain; human; metabolism; organoid; technology…					Samsung, (SRFC-TC2003-03)	This work was supported by the Samsung Research Funding & Incubation Center of Samsung Electronics (Project Number SRFC-TC2003-03).	English
Heinken A.; El Kouche S.; Guéant-Rodriguez R.-M.; Guéant J.-L.	Heinken, Almut (55189937400); El Kouche, Sandra (58633538500); Guéant-Rodriguez, Rosa-Maria (6507514858); Guéant, Jean-Louis (58722550800)	55189937400; 58633538500; 6507514858; 58722550800	Towards personalized genome-scale modeling of inborn errors of metabolism for systems medicine applications	2024	10.1016/j.metabol.2023.155738	https://www.scopus.com/inward/record.uri?eid=2-s2.0-85177843403&doi=10.1016%2fj.metabol.2023.155738&partnerID=40&md5=b7bb475e14ab4d7d68495d4cdaae89c9	Inborn errors of metabolism (IEMs) are a group of more than 1000 inherited diseases that are individually rare but have a cumulative global prevalence of 50 per 100,000 births. Recently, it has been recognized that like common diseases, patients with rare diseases can greatly vary in the manifestation and severity of symptoms. Here, we review omics-driven approaches that enable an integrated, hol…	Constraint-based reconstruction and analysis; Inborn errors of cobalamin metabolism; Inborn errors of metabolism; Microbiome; Systems biology						Agence Nationale de la Recherche, ANR, (2021-1710)	This work was supported by a Junior Professor Chair to A.H. from the Agence Nationale de la Recherche (ANR) under the decree 2021-1710 .	English
Delaleu N.; Marti H.-P.; Strauss P.; Sekulic M.; Osman T.; Tøndel C.; Skrunes R.; Leh S.; Svarstad E.; Nowak A.; Gaspert A.; Rusu E.; Kwee I.; Rinaldi A.; Flatberg A.; Eikrem O.	Delaleu, Nicolas (8960820900); Marti, Hans-Peter (35964694300); Strauss, Philipp (57191495877); Sekulic, Miroslav (20735506400); Osman, Tarig (37013785000); Tøndel, Camilla (23989385400); Skrunes, Rannveig (56532071200); Leh, Sabine (14070217400); Svarstad, Einar (6603795378); Nowak, Albina (54901378100); Gaspert, Ariana (6603562480); Rusu, Elena (57211574983); Kwee, Ivo (55817552147); Rinaldi, A…	8960820900; 35964694300; 57191495877; 20735506400; 37013785000; 23989385400; 56532071200; 14070217400; 6603795378; 54901378100; 6603562480; 57211574983; 55817552147; 8542095800; 6504082176; 57170765600	Systems analyses of the Fabry kidney transcriptome and its response to enzyme replacement therapy identified and cross-validated enzyme replacement therapy-resistant targets amenable to drug repurposing	2023	10.1016/j.kint.2023.06.029	https://www.scopus.com/inward/record.uri?eid=2-s2.0-85168835168&doi=10.1016%2fj.kint.2023.06.029&partnerID=40&md5=ca0d92ede9c9a5da047ee0e7a71b523e	Fabry disease is a rare disorder caused by variations in the alpha-galactosidase gene. To a degree, Fabry disease is manageable via enzyme replacement therapy (ERT). By understanding the molecular basis of Fabry nephropathy (FN) and ERT's long-term impact, here we aimed to provide a framework for selection of potential disease biomarkers and drug targets. We obtained biopsies from eight control i…	biomarkers; enzyme replacement therapy; Fabry nephropathy; laser capture microdissection; systems biology; transcriptome	alpha-Galactosidase; Biomarkers; Drug Repositioning; Enzyme Replacement Therapy; Fabry Disease; Humans; Kidney; Kidney Diseases; Systems Analysis; Transcriptome; 5 hydroxy n propargyl 1 aminoindan; acamprosate; acetylcysteine; agalsidase alfa; agalsidase beta; aleglitazar; alprazolam; amine; amiodarone; angiotensin receptor antagonist; aripiprazole; balsalazide; bentiromide; bezafibrate; bioallet…		acamprosate, 77337-73-6, 77337-76-9; acetylcysteine, 616-91-1; agalsidase alfa, 104138-64-9; aleglitazar, 475479-34-6; alprazolam, 28981-97-7, 135748-32-2; amiodarone, 1951-25-3, 19774-82-4, 62067-87-2; aripiprazole, 129722-12-9; balsalazide, 82101-18-6, 150399-21-6, 213594-60-6, 80573-04-2; bentiromide, 37106-97-1; bezafibrate, 41859-67-0; brexanolone, 516-54-1; butalbital, 77-26-9; cannabidiol,…			Fundeni Clinical Institute; Shire-Takeda; Stjørdal; Norges Teknisk-Naturvitenskapelige Universitet, NTNU; Amicus Therapeutics; Eidgenössische Technische Hochschule Zürich, ETH; Helse Midt-Norge; Helse Vest Regionalt Helseføretak, (912233); Universität Zürich, UZH; Functional Genomics Center Zurich, FGCZ	Funding text 1: We thank the staff from the Functional Genomics Center Zurich (FGCZ), ETH Zurich and University of Zurich, Zurich, Switzerland, Firalis S.A., Huningue, France, Genomics Core Facility (GCF), and Norwegian University of Science and Technology (NTNU) for RNA library preparation, sequencing, and data processing. GCF is funded by the Faculty of Medicine at the Norwegian University of S…	English	All Open Access; Hybrid Gold Open Access
Didiasova M.; Banning A.; Tikkanen R.	Didiasova, Miroslava (55446493000); Banning, Antje (9732633800); Tikkanen, Ritva (6603921074)	55446493000; 9732633800; 6603921074	Development of precision therapies for rare inborn errors of metabolism: Functional investigations in cell culture models	2023	10.1002/jimd.12674	https://www.scopus.com/inward/record.uri?eid=2-s2.0-85169008329&doi=10.1002%2fjimd.12674&partnerID=40&md5=fe8caf7f23859b687554c4ce4beaa453	Due to the low number of patients, rare genetic diseases are a special challenge for the development of therapies, especially for diseases that result from numerous, patient-specific pathogenic variants. Precision medicine makes use of various kinds of molecular information about a specific variant, so that the possibilities for an effective therapy based on the molecular features of the variants…	drug repurposing; inborn errors of metabolism; pathogenic variants; personalized medicine; precision medicine; rare diseases						SSADH Association	The authors gratefully acknowledge funding from the patient organizations Suomen AGU r.y., SSADH‐Defizit e.V. (Germany), and SSADH Association (United States).	English	All Open Access; Hybrid Gold Open Access
De Pasquale V.; Scarcella M.; Pavone L.M.	De Pasquale, Valeria (41561131700); Scarcella, Melania (57226499446); Pavone, Luigi Michele (7006826219)	41561131700; 57226499446; 7006826219	Molecular Mechanisms in Lysosomal Storage Diseases: From Pathogenesis to Therapeutic Strategies	2022	10.3390/biomedicines10040922	https://www.scopus.com/inward/record.uri?eid=2-s2.0-85129285564&doi=10.3390%2fbiomedicines10040922&partnerID=40&md5=e9ee22f180cbfcbaccb7c197eee49ef0	[No abstract available]							Cure Sanfilippo Foundation	Funding: This research was supported by funds from the Cure Sanfilippo Foundation USA grant “Targeting Heparan Sulfate Proteoglycans as a Novel Therapeutic Strategy for Sanfilippo diseases” 2021–2024 to L.M.P.	English	All Open Access; Gold Open Access; Green Open Access
Gómez J.; Artigas L.; Valls R.; Gervas-Arruga J.	Gómez, Jessica (57206713509); Artigas, Laura (56521389700); Valls, Raquel (56127375700); Gervas-Arruga, Javier (43461262800)	57206713509; 56521389700; 56127375700; 43461262800	An in silico approach to identify early damage biomarker candidates in metachromatic leukodystrophy	2023	10.1016/j.ymgmr.2023.100974	https://www.scopus.com/inward/record.uri?eid=2-s2.0-85159200291&doi=10.1016%2fj.ymgmr.2023.100974&partnerID=40&md5=fa7bd6390994303199d1b0635c4cb80e	Metachromatic leukodystrophy (MLD) is a rare, autosomal recessive lysosomal storage disease. Deficient activity of arylsulfatase A causes sulfatides to accumulate in cells of different tissues, including those in the central and peripheral nervous systems, leading to progressive demyelination and neurodegeneration. Although there is some association between specific arylsulfatase A alleles and di…	Biomarker; Demyelination; In silico; Metachromatic leukodystrophy; Modeling; Systems biology	BIM protein; biological marker; brain derived neurotrophic factor; casein kinase II; cerebroside sulfatase; cytokine receptor; fatty acid binding protein; host cell factor C1; mitofusin 2; neu differentiation factor; Rheb protein; transcription factor 4; uridine diphosphate n acetylglucosamine; alpha chain; Article; clinical outcome; data mining; demyelination; disease severity; endoplasmic retic…		brain derived neurotrophic factor, 218441-99-7; cerebroside sulfatase, 9068-68-2; uridine diphosphate n acetylglucosamine, 528-04-1					English	All Open Access; Gold Open Access; Green Open Access
Gumułka P.; Żandarek J.; Dąbrowska M.; Starek M.	Gumułka, Paweł (57205463699); Żandarek, Joanna (57223129506); Dąbrowska, Monika (7006372327); Starek, Małgorzata (35612452300)	57205463699; 57223129506; 7006372327; 35612452300	UPLC Technique in Pharmacy—An Important Tool of the Modern Analyst	2022	10.3390/pr10122498	https://www.scopus.com/inward/record.uri?eid=2-s2.0-85144840237&doi=10.3390%2fpr10122498&partnerID=40&md5=a7b46198821a5f6964ac2ea85fcfef25	In recent years, ultra-efficient liquid chromatography (UPLC) has gained particular popularity due to the possibility of faster separation of small molecules. This technique, used to separate the ingredients present in multi-component mixtures, has found application in many fields, such as chemistry, pharmacy, food, and biochemistry. It is an important tool in both research and production. UPLC c…	analysis of bioactive compounds; drug analysis; pharmaceutical preparations; quality control; separation techniques; UPLC								English	All Open Access; Gold Open Access
Zhu H.; Byrnes C.; Lee Y.T.; Tuymetova G.; Duffy H.B.D.; Bakir J.Y.; Pettit S.N.; Angina J.; Springer D.A.; Allende M.L.; Kono M.; Proia R.L.	Zhu, Hongling (56131450900); Byrnes, Colleen (28267569600); Lee, Y. Terry (8715791300); Tuymetova, Galina (6508278352); Duffy, Hannah B. D. (57208710755); Bakir, Jenna Y. (58189901100); Pettit, Sydney N. (58189936600); Angina, Jabili (57435331800); Springer, Danielle A. (55187588800); Allende, Maria L. (35597255200); Kono, Mari (7201603396); Proia, Richard L. (7004319886)	56131450900; 28267569600; 8715791300; 6508278352; 57208710755; 58189901100; 58189936600; 57435331800; 55187588800; 35597255200; 7201603396; 7004319886	SARS-CoV-2 ORF3a expression in brain disrupts the autophagy–lysosomal pathway, impairs sphingolipid homeostasis, and drives neuropathogenesis	2023	10.1096/fj.202300149R	https://www.scopus.com/inward/record.uri?eid=2-s2.0-85152970868&doi=10.1096%2ffj.202300149R&partnerID=40&md5=1253ebfc6cc8f2cf3b7dd4c429573180	Severe acute respiratory syndrome coronavirus 2 (SARS-CoV-2) infection causes injury to multiple organ systems, including the brain. SARS-CoV-2's neuropathological mechanisms may include systemic inflammation and hypoxia, as well as direct cell damage resulting from viral infections of neurons and glia. How the virus directly causes injury to brain cells, acutely and over the long term, is not we…		Animals; Autophagy; Brain; COVID-19; HeLa Cells; Homeostasis; Humans; Lysosomes; Mice; Neurodegenerative Diseases; Open Reading Frames; SARS-CoV-2; Sphingolipids; alpha synuclein; glycosphingolipid; sphingolipid; sphingolipid; animal cell; animal experiment; animal model; animal tissue; Article; autophagy (cellular); bioaccumulation; controlled study; coronavirus disease 2019; degenerative diseas…		alpha synuclein, 154040-18-3; Sphingolipids,			National Institutes of Health, NIH; National Heart, Lung, and Blood Institute, NHLBI; National Institute of Diabetes and Digestive and Kidney Diseases, NIDDK; Medical University of South Carolina, MUSC, (P30 CA138313, P30 GM103339)	This work was supported by the Intramural Research Programs of the National Institutes of Health, the National Institute of Diabetes and Digestive and Kidney Diseases, and the National Heart, Lung, and Blood Institute and in part by the Lipidomics Shared Resource, Hollings Cancer Center, Medical University of South Carolina (P30 CA138313 and P30 GM103339). Graphical illustrations were created wit…	English	All Open Access; Hybrid Gold Open Access
Khan A.N.; Khan R.H.	Khan, Asra Nasir (57205398194); Khan, Rizwan Hasan (7201673894)	57205398194; 7201673894	Protein misfolding and related human diseases: A comprehensive review of toxicity, proteins involved, and current therapeutic strategies	2022	10.1016/j.ijbiomac.2022.11.031	https://www.scopus.com/inward/record.uri?eid=2-s2.0-85141547966&doi=10.1016%2fj.ijbiomac.2022.11.031&partnerID=40&md5=6b6f4464845264c9610b31470827b74c	Most of the cell's chemical reactions and structural components are facilitated by proteins. But proteins are highly dynamic molecules, where numerous modifications or changes in the cellular environment can affect their native conformational fold leading to protein aggregation. Various stress conditions, such as oxidative stress, mutations and metal toxicity may cause protein misfolding and aggr…	Amyloid; Amyloid toxicity; Therapeutics	Diabetes Mellitus, Type 2; Humans; Protein Aggregates; Protein Folding; Proteostasis Deficiencies; 1 anilinonapthalene 8 sulfonate; albiglutide; alpha synuclein; alzt op 1; amantadine; amylin; amyloid A protein; amyloid beta protein[1-42]; atrial natriuretic factor alpha; beta 2 microglobulin; brexpiprazole; bromocriptine; bryostatin; caffeine; carmustine; chaperone; congo red; cromoglycate disod…		albiglutide, 782500-75-8; alpha synuclein, 154040-18-3; amantadine, 665-66-7, 768-94-5; amylin, 106602-62-4; amyloid A protein, 59165-71-8; atrial natriuretic factor alpha, 89213-87-6; beta 2 microglobulin, 9066-69-7; brexpiprazole, 913611-97-9; bromocriptine, 25614-03-3; caffeine, 58-08-2; carmustine, 154-93-8; congo red, 573-58-0, 80701-77-5; cromoglycate disodium, 15826-37-6, 16110-51-3, 93356…	alzt op 1				English
Eshraghi M.; Ahmadi M.; Afshar S.; Lorzadeh S.; Adlimoghaddam A.; Rezvani Jalal N.; West R.; Dastghaib S.; Igder S.; Torshizi S.R.N.; Mahmoodzadeh A.; Mokarram P.; Madrakian T.; Albensi B.C.; Łos M.J.; Ghavami S.; Pecic S.	Eshraghi, Mehdi (15822017600); Ahmadi, Mazaher (54407979200); Afshar, Saeid (56810935700); Lorzadeh, Shahrokh (56182849200); Adlimoghaddam, Aida (55661266900); Rezvani Jalal, Nahid (56071316300); West, Ryan (57547168100); Dastghaib, Sanaz (57160531300); Igder, Somayeh (57208389932); Torshizi, Seyed Reza Naeimi (57391011700); Mahmoodzadeh, Amir (55619631300); Mokarram, Pooneh (24470305200); Madrak…	15822017600; 54407979200; 56810935700; 56182849200; 55661266900; 56071316300; 57547168100; 57160531300; 57208389932; 57391011700; 55619631300; 24470305200; 6603479983; 7004141098; 7005891751; 9732937200; 26424737500	Enhancing autophagy in Alzheimer's disease through drug repositioning	2022	10.1016/j.pharmthera.2022.108171	https://www.scopus.com/inward/record.uri?eid=2-s2.0-85126992864&doi=10.1016%2fj.pharmthera.2022.108171&partnerID=40&md5=7245e3dcebb498d6351f05f7b2f6c1f6	Alzheimer's disease (AD) is one of the biggest human health threats due to increases in aging of the global population. Unfortunately, drugs for treating AD have been largely ineffective. Interestingly, downregulation of macroautophagy (autophagy) plays an essential role in AD pathogenesis. Therefore, targeting autophagy has drawn considerable attention as a therapeutic approach for the treatment…	Antimetabolites; Autophagy induction; mTOR inhibitors; Simvastatin; Tyrosine kinase inhibitors	Alzheimer Disease; Autophagy; Blood-Brain Barrier; Drug Repositioning; Humans; Abelson kinase; abemaciclib; acalabrutinib; afatinib; alectinib; antidiabetic agent; antilipemic agent; antineoplastic agent; axitinib; binimetinib; bortezomib; bosutinib; brigatinib; cabozantinib; carfilzomib; ceritinib; cobimetinib; copanlisib; crizotinib; dabrafenib; dacomitinib; dactolisib; dasatinib; duvelisib; en…		abemaciclib, 1231929-97-7, 1231930-82-7; acalabrutinib, 1420477-60-6, 2242394-65-4; afatinib, 439081-18-2, 850140-72-6, 850140-73-7; alectinib, 1256580-46-7, 1256589-74-8; axitinib, 319460-85-0; binimetinib, 120168-50-5, 606143-89-9, 1073666-70-2; bortezomib, 179324-69-7, 197730-97-5, 444576-08-3; bosutinib, 380843-75-4, 918639-08-4; brigatinib, 1197953-54-0; cabozantinib, 942407-59-2, 1140909-48…	nvp bez 235		Cal State Fullerton MARC U*STAR, (T34GM008612-25); National Institutes of Health, NIH; National Institute of General Medical Sciences, NIGMS, (T34GM008612)	Ryan West was supported by the Cal State Fullerton MARC U*STAR Program grant [ T34GM008612-25 ] from the National Institutes of Health .	English
Puhl A.C.; Fritch E.J.; Lane T.R.; Tse L.V.; Yount B.L.; Sacramento C.Q.; Fintelman-Rodrigues N.; Tavella T.A.; Maranhão Costa F.T.; Weston S.; Logue J.; Frieman M.; Premkumar L.; Pearce K.H.; Hurst B.L.; Andrade C.H.; Levi J.A.; Johnson N.J.; Kisthardt S.C.; Scholle F.; Souza T.M.L.; Moorman N.J.; Baric R.S.; Madrid P.B.; Ekins S.	Puhl, Ana C. (22935310800); Fritch, Ethan J. (57193604715); Lane, Thomas R. (57200699895); Tse, Longping V. (56656203000); Yount, Boyd L. (6603564156); Sacramento, Carolina Q. (56031793000); Fintelman-Rodrigues, Natalia (25951235500); Tavella, Tatyana Almeida (57195735368); Maranhão Costa, Fabio Trindade (57222622293); Weston, Stuart (56118663600); Logue, James (57193836764); Frieman, Matthew (92…	22935310800; 57193604715; 57200699895; 56656203000; 6603564156; 56031793000; 25951235500; 57195735368; 57222622293; 56118663600; 57193836764; 9240056500; 6603818138; 7005599969; 21738939600; 24436635900; 57221702187; 57221698494; 57221695914; 6602540912; 6603712227; 6508066048; 7004350435; 9841429500; 57203197233	Repurposing the Ebola and Marburg Virus Inhibitors Tilorone, Quinacrine, and Pyronaridine: In Vitro Activity against SARS-CoV-2 and Potential Mechanisms	2021	10.1021/acsomega.0c05996	https://www.scopus.com/inward/record.uri?eid=2-s2.0-85103479574&doi=10.1021%2facsomega.0c05996&partnerID=40&md5=01d9aab7406e3ef0776f9ee2c9000095	Severe acute respiratory coronavirus 2 (SARS-CoV-2) is a newly identified virus that has resulted in over 2.5 million deaths globally and over 116 million cases globally in March, 2021. Small-molecule inhibitors that reverse disease severity have proven difficult to discover. One of the key approaches that has been widely applied in an effort to speed up the translation of drugs is drug repurposi…							National Institute of Allergy and Infectious Diseases, NIAID, (U19AI142759)		English	All Open Access; Gold Open Access; Green Open Access
Antona A.; Varalda M.; Roy K.; Favero F.; Mazzucco E.; Zuccalà M.; Leo G.; Soggia G.; Bettio V.; Tosi M.; Gaggianesi M.; Riva B.; Reano S.; Genazzani A.; Manfredi M.; Stassi G.; Corà D.; Dalfonso S.; Capello D.	Antona, Annamaria (57211711948); Varalda, Marco (55799972900); Roy, Konkonika (57219708714); Favero, Francesco (58357438000); Mazzucco, Eleonora (15835059300); Zuccalà, Miriam (57209833515); Leo, Giovanni (58585701500); Soggia, Giulia (57446634800); Bettio, Valentina (35731067800); Tosi, Martina (57226775177); Gaggianesi, Miriam (36672787700); Riva, Beatrice (56974124600); Reano, Simone (55579672…	57211711948; 55799972900; 57219708714; 58357438000; 15835059300; 57209833515; 58585701500; 57446634800; 35731067800; 57226775177; 36672787700; 56974124600; 55579672500; 7202520320; 50561914700; 7003290477; 6602237606; 57221598393; 57195030938	Dissecting the Mechanism of Action of Spiperone— A Candidate for Drug Repurposing for Colorectal Cancer	2022	10.3390/cancers14030776	https://www.scopus.com/inward/record.uri?eid=2-s2.0-85124369334&doi=10.3390%2fcancers14030776&partnerID=40&md5=50709a432e7771c204b288097159068e	Approximately 50% of colorectal cancer (CRC) patients still die from recurrence and metastatic disease, highlighting the need for novel therapeutic strategies. Drug repurposing is attracting increasing attention because, compared to traditional de novo drug discovery processes, it may reduce drug development periods and costs. Epidemiological and preclinical evidence support the antitumor activit…	cancer stem cells; colorectal cancer; endoplasmic reticulum stress; Golgi; intracellular calcium; lipid metabolism; mitochondria; phospholipase C; psychotropic drugs; repurposing	messenger RNA; phospholipase C; protein IRE1; sphingolipid; spiperone; X box binding protein 1; antineoplastic activity; apoptosis; apoptosis assay; Article; bioinformatics; calcium cell level; calcium homeostasis; calcium mobilization; calcium transport; cell culture; cell cycle arrest; cell cycle assay; cell death; cell differentiation; cell disruption; cell killing; cell respiration; cell viab…		phospholipase C, 9001-86-9; spiperone, 749-02-0			Department of Translational Medicine, Uni-versità del Piemonte Orientale; Department of Translational Medicine, Università del Piemonte Orientale; Ministero dell’Istruzione, dell’Università e della Ricerca, MIUR; Università degli Studi del Piemonte Orientale, UPO, (FAR 2019)	Funding text 1: This study was funded by the Università del Piemonte Orientale (FAR 2017 and FAR 2019), (DC) and by the Italian Ministry of Education, University, and Research (MIUR) program’s Departments of Excellence 2018–2022, AGING Project—Department of Translational Medicine, Università del Piemonte Orientale (DC and MZ Fellowship).; Funding text 2: Funding: This study was funded by the Univ…	English	All Open Access; Gold Open Access; Green Open Access
Shyr Z.A.; Cheng Y.-S.; Zheng W.	Shyr, Zeenat A. (57203040315); Cheng, Yu-Shan (57202377988); Zheng, Wei (57803144700)	57203040315; 57202377988; 57803144700	Drug Combinations	2022	10.1016/B978-0-12-820472-6.00058-X	https://www.scopus.com/inward/record.uri?eid=2-s2.0-85151228910&doi=10.1016%2fB978-0-12-820472-6.00058-X&partnerID=40&md5=79f098b90df73116e9447f8e48b78ab2	A vast number of diseases, especially rare diseases, still lack approved drug treatments. Heterogeneous, multifaceted, or emerging infectious diseases often require complex treatment plans with combinations of drugs. Use of multiple drugs may lead to adverse antagonistic effects and drug toxicity through drug-drug interactions. However, judicious use of combination therapy can enhance therapeutic…	Combination therapy; Drug combination; Drug repurposing; Emerging infectious diseases; Mechanism of action; Personalized medicine; Synergistic effects								English
Modrego A.; Amaranto M.; Godino A.; Mendoza R.; Barra J.L.; Corchero J.L.	Modrego, Andrea (57224624892); Amaranto, Marilla (57223353989); Godino, Agustina (57226091558); Mendoza, Rosa (37761848900); Barra, José Luis (7005674478); Corchero, José Luis (7004220764)	57224624892; 57223353989; 57226091558; 37761848900; 7005674478; 7004220764	Human α-galactosidase a mutants: Priceless tools to develop novel therapies for fabry disease	2021	10.3390/ijms22126518	https://www.scopus.com/inward/record.uri?eid=2-s2.0-85108087198&doi=10.3390%2fijms22126518&partnerID=40&md5=11a38e72e3410af2fabc830bf6fe677a	Fabry disease (FD) is a lysosomal storage disease caused by mutations in the gene for the α-galactosidase A (GLA) enzyme. The absence of the enzyme or its activity results in the accumulation of glycosphingolipids, mainly globotriaosylceramide (Gb3), in different tissues, leading to a wide range of clinical manifestations. More than 1000 natural variants have been described in the GLA gene, most …	Alpha-galactosidase A; Enzyme replacement therapy; Fabry disease; Pharmacological chaperones; Rare diseases	Alleles; alpha-Galactosidase; Animals; Combined Modality Therapy; Disease Management; Enzyme Activation; Fabry Disease; Genetic Predisposition to Disease; Humans; Mutation; Structure-Activity Relationship; Treatment Outcome; agalsidase beta; alpha galactosidase; ambroxol; chaperone; diltiazem; drug antibody; lysosome enzyme; new drug; alpha galactosidase; biocatalysis; enzyme activity; enzyme mod…		alpha galactosidase, 9025-35-8; ambroxol, 18683-91-5, 23828-92-4; diltiazem, 33286-22-5, 42399-41-7; alpha-Galactosidase,			Advanced Extracellular Vesicles for Enzyme Replacement Therapy; Networking Research Center on Bioengineering; National Institutes of Health, NIH, (R01-GM129325); National Institute of Allergy and Infectious Diseases, NIAID; University of Alabama at Birmingham, UAB; European Commission, EC, (720942-2); Agència de Gestió d'Ajuts Universitaris i de Recerca, AGAUR, (2017 SGR-229); Instituto de Salud …	Funding text 1: Acknowledgments: Molecular graphics were performed with UCSF ChimeraX software, developed by the Resource for Biocomputing, Visualization, and Informatics at the University of California, San Francisco, with support from the National Institutes of Health R01-GM129325 and the Office of Cyber Infrastructure and Computational Biology, and the National Institute of Allergy and Infecti…	English	All Open Access; Gold Open Access; Green Open Access
Buratti E.; Peruzzo P.; Braga L.; Zanin I.; Stuani C.; Goina E.; Romano M.; Giacca M.; Dardis A.	Buratti, Emanuele (7003676483); Peruzzo, Paolo (57194742754); Braga, Luca (57207703169); Zanin, Irene (55143576500); Stuani, Cristiana (6602639950); Goina, Elisa (6504224670); Romano, Maurizio (55493387000); Giacca, Mauro (7005255834); Dardis, Andrea (6602396626)	7003676483; 57194742754; 57207703169; 55143576500; 6602639950; 6504224670; 55493387000; 7005255834; 6602396626	Deferoxamine mesylate improves splicing and GAA activity of the common c.-32-13T>G allele in late-onset PD patient fibroblasts	2021	10.1016/j.omtm.2020.11.011	https://www.scopus.com/inward/record.uri?eid=2-s2.0-85098653916&doi=10.1016%2fj.omtm.2020.11.011&partnerID=40&md5=2d2369bcb6db13b0f76c1efaa2d40260	Pompe disease (PD) is an autosomal recessive lysosomal storage disorder due to deficient activity of the acid alpha glucosidase enzyme (GAA). As a consequence of the enzymatic defect, undigested glycogen accumulates within lysosomes. Most patients affected by the late-onset (LO) phenotype carry in at least one allele the c.-32-13T>G variant, which leads to exon 2 exclusion from the pre-mRNA. Thes…	deferoxamine; GAA; glycogenosis type 2; Pompe disease; pre-mRNA splicing reporter	deferoxamine mesylate; glucan 1,4 alpha glucosidase; adult; allele; Article; controlled study; drug effect; drug mechanism; enzyme activity; exon; female; fibroblast; glycogen storage disease type 2; high throughput screening; human; human cell; priority journal; RNA sequencing		deferoxamine mesylate, 138-14-7, 5115-09-3; glucan 1,4 alpha glucosidase, 9032-08-0			AFM-Telethon; Acid Maltase Deficiency Association; Associazione Italiana Glicogenosi; Fondazione Telethon, (GGP14192)	This work was supported by Telethon grant GGP14192 , AFM-Telethon Project SPLICESCREENPD, Helen Walker Research Grant for Pompe Disease from the Acid Maltase Deficiency Association (AMDA), and the Associazione Italiana Glicogenosi (AIG). The funders had no role in study design, data collection and analysis, decision to publish, or preparation of the manuscript.	English	All Open Access; Gold Open Access; Green Open Access
Schlotawa L.; Tyka K.; Kettwig M.; Ahrens-Nicklas R.C.; Baud M.; Berulava T.; Brunetti-Pierri N.; Gagne A.; Herbst Z.M.; Maguire J.A.; Monfregola J.; Pena T.; Radhakrishnan K.; Schröder S.; Waxman E.A.; Ballabio A.; Dierks T.; Fischer A.; French D.L.; Gelb M.H.; Gärtner J.	Schlotawa, Lars (6506700268); Tyka, Karolina (57189998851); Kettwig, Matthias (34870086700); Ahrens-Nicklas, Rebecca C (26639133500); Baud, Matthias (37120005100); Berulava, Tea (35306410500); Brunetti-Pierri, Nicola (56251549600); Gagne, Alyssa (56979115600); Herbst, Zackary M (57193276790); Maguire, Jean A (56978767200); Monfregola, Jlenia (6507102484); Pena, Tonatiuh (57002986600); Radhakrishn…	6506700268; 57189998851; 34870086700; 26639133500; 37120005100; 35306410500; 56251549600; 56979115600; 57193276790; 56978767200; 6507102484; 57002986600; 24336254700; 57261923300; 8753316300; 7102874628; 57196663988; 35310035600; 57203047219; 7102800939; 7101716155	Drug screening identifies tazarotene and bexarotene as therapeutic agents in multiple sulfatase deficiency	2023	10.15252/emmm.202114837	https://www.scopus.com/inward/record.uri?eid=2-s2.0-85147976194&doi=10.15252%2femmm.202114837&partnerID=40&md5=c8dae1c5308fc685cb36bfed55f4c190	Multiple sulfatase deficiency (MSD, MIM #272200) results from pathogenic variants in the SUMF1 gene that impair proper function of the formylglycine-generating enzyme (FGE). FGE is essential for the posttranslational activation of cellular sulfatases. MSD patients display reduced or absent sulfatase activities and, as a result, clinical signs of single sulfatase disorders in a unique combination.…	drug screening; formylglycine-generating enzyme; lysosomal disorder; retinoids; sulfatase-modifying factor 1	Bexarotene; Drug Evaluation, Preclinical; Humans; Multiple Sulfatase Deficiency Disease; Oxidoreductases Acting on Sulfur Group Donors; Sulfatases; bexarotene; cerebroside sulfatase; glycosaminoglycan; lysosome associated membrane protein 1; n sulfoglucosamine sulfohydrolase; retinoic acid receptor; sulfatase; tazarotene; bexarotene; oxidoreductase; sulfatase; SUMF1 protein, human; tazarotene; Ar…		bexarotene, 153559-49-0; cerebroside sulfatase, 9068-68-2; n sulfoglucosamine sulfohydrolase, 37289-41-1; sulfatase, 9068-67-1; tazarotene, 118292-40-3; oxidoreductase, 9035-73-8, 9035-82-9, 9037-80-3, 9055-15-6; Bexarotene, ; Oxidoreductases Acting on Sulfur Group Donors, ; Sulfatases, ; SUMF1 protein, human, ; tazarotene,			Göttingen College for Translational Medicine, Ministry of Science and Culture; MSD Action Foundation; Transregional Collaborative Research Center; United MSD Foundation; National Institutes of Health, NIH, (R01 DK067859); Meso Scale Diagnostics, MSD; Deutsche Forschungsgemeinschaft, DFG, (AB 1234/1‐1, GA 354/14‐1); Gutenberg Forschungskolleg, GFK, (EXC 2067/1)	Funding text 1: We remember Thomas Dierks, who unexpectedly passed away during this research project, and thank him for his irreplaceable work on MSD. We thank LifeArc for the provision of the FDA‐approved drug library and Roberto Zanchi for helping with the application process. We are grateful to Kathrin Schreiber and Tanja Wilke for excellent technical assistance in developing and running the s…	English	All Open Access; Gold Open Access; Green Open Access
Amo L.D.; Cano A.; Ettcheto M.; Souto E.B.; Espina M.; Camins A.; García M.L.; Sánchez-López E.	Amo, Laura Del (57223958529); Cano, Amanda (57158822700); Ettcheto, Miren (56572786800); Souto, Eliana B. (8839435500); Espina, Marta (6701760761); Camins, Antoni (7004127650); García, Maria Luísa (7404277341); Sánchez-López, Elena (57214846589)	57223958529; 57158822700; 56572786800; 8839435500; 6701760761; 7004127650; 7404277341; 57214846589	Surface functionalization of plga nanoparticles to increase transport across the bbb for alzheimer’s disease	2021	10.3390/app11094305	https://www.scopus.com/inward/record.uri?eid=2-s2.0-85106558750&doi=10.3390%2fapp11094305&partnerID=40&md5=95c9107dcbf982caa0695962ffba9b4c	Alzheimer’s disease (AD) is a chronic neurodegenerative disorder that accounts for about 60% of all diagnosed cases of dementia worldwide. Although there are currently several drugs mar-keted for its treatment, none are capable of slowing down or stopping the progression of AD. The role of the blood-brain barrier (BBB) plays a key role in the design of a successful treatment for this neu-rodegene…	Alzheimer’s disease; Blood-brain barrier; Brain delivery; Functionalized PLGA nanoparticles						Biomedical Research Networking Centre in Neurodegenerative Diseases; Ministerio de Ciencia, Innovación y Universidades, MCIU, (FJC2018-036012-I); Fundação para a Ciência e a Tecnologia, FCT; Ministerio de Economía y Competitividad, MINECO, (SAF2017-84283-R); Fundació Catalana de Trasplantament, FCT, (UIDB/04469/2020); Centro de Investigación Biomédica en Red sobre Enfermedades Neurodegenerativas,…	A.C. [Amanda Cano] acknowledges the support of the Spanish Ministry of Science, Innovation and Universities under the grant Juan de la Cierva (FJC2018-036012-I). Authors acknowledge the support of the Spanish Ministry of Economy and Competitiveness under the project SAF2017-84283-R; Biomedical Research Networking Centre in Neurodegenerative Diseases (CIBERNED, CB06/05/0024) and Portuguese Science…	English	All Open Access; Gold Open Access; Green Open Access
Tringali C.; Giussani P.	Tringali, Cristina (7004749042); Giussani, Paola (6602878371)	7004749042; 6602878371	Ceramide and Sphingosine-1-Phosphate in Neurodegenerative Disorders and Their Potential Involvement in Therapy	2022	10.3390/ijms23147806	https://www.scopus.com/inward/record.uri?eid=2-s2.0-85135120387&doi=10.3390%2fijms23147806&partnerID=40&md5=942013efc6989898a2817168116d3343	Neurodegenerative disorders (ND) are progressive diseases of the nervous system, often without resolutive therapy. They are characterized by a progressive impairment and loss of specific brain regions and neuronal populations. Cellular and animal model studies have identified several molecular mechanisms that play an important role in the pathogenesis of ND. Among them are alterations of lipids, …	Alzheimer’s disease; amyotrophic lateral sclerosis; ceramide; neurodegenerative disorders; Parkinson’s disease; sphingolipids; sphingosine-1-phosphate	Animals; Ceramides; Lysophospholipids; Neurodegenerative Diseases; Phosphates; Sphingolipids; Sphingosine; ceramide; sphingolipid; sphingosine 1 phosphate; ceramide; lysophospholipid; phosphate; sphingolipid; sphingosine; sphingosine 1-phosphate; Alzheimer disease; amyotrophic lateral sclerosis; apoptosis; human; nerve degeneration; nonhuman; Parkinson disease; pathogenesis; phenotype; Review; si…		sphingosine 1 phosphate, 26993-30-6; phosphate, 14066-19-4, 14265-44-2; sphingosine, 123-78-4; Ceramides, ; Lysophospholipids, ; Phosphates, ; Sphingolipids, ; Sphingosine, ; sphingosine 1-phosphate,			Università degli Studi di Milano, UniMi	This study was supported by Piano di sostegno alla ricerca BIOMETRA–Linea B (grant PSR2020_PG, grant PSR2021_PG) to P.G. from Department of Medical Biotechnology and Translational Medicine, Università degli Studi di Milano, Italy.	English	All Open Access; Gold Open Access; Green Open Access
Hulme B.J.; Geyer K.K.; Forde-Thomas J.E.; Padalino G.; Phillips D.W.; Ittiprasert W.; Karinshak S.E.; Mann V.H.; Chalmers I.W.; Brindley P.J.; Hokke C.H.; Hoffmann K.F.	Hulme, Benjamin J. (57212057910); Geyer, Kathrin K. (50961302600); Forde-Thomas, Josephine E. (55762288700); Padalino, Gilda (57192942207); Phillips, Dylan W. (24332809800); Ittiprasert, Wannaporn (6508202642); Karinshak, Shannon E. (37090747400); Mann, Victoria H. (57218889135); Chalmers, Iain W. (8895311100); Brindley, Paul J. (57221193221); Hokke, Cornelis H. (35464389800); Hoffmann, Karl F. (…	57212057910; 50961302600; 55762288700; 57192942207; 24332809800; 6508202642; 37090747400; 57218889135; 8895311100; 57221193221; 35464389800; 7401912877	Schistosoma mansoni α-N-acetylgalactosaminidase (SmNAGAL) regulates coordinated parasite movement and egg production	2022	10.1371/journal.ppat.1009828	https://www.scopus.com/inward/record.uri?eid=2-s2.0-85123273572&doi=10.1371%2fjournal.ppat.1009828&partnerID=40&md5=2eb935cd11a910f29915ab1ac00991d9	α-galactosidase (α-GAL) and α-N-acetylgalactosaminidase (α-NAGAL) are two glycosyl hydrolases responsible for maintaining cellular homeostasis by regulating glycan substrates on proteins and lipids. Mutations in the human genes encoding either enzyme lead to neurological and neuromuscular impairments seen in both Fabry- and Schindler/Kanzaki- diseases. Here, we investigate whether the parasitic b…		alpha-N-Acetylgalactosaminidase; Animals; Female; Helminth Proteins; Male; Mice; Movement; Oviposition; Schistosoma mansoni; Schistosomiasis mansoni; acetylcholinesterase; alkaline phosphatase; alpha galactosidase; alpha n acetylgalactosaminidase; ampicillin; anthelmintic agent; catechol oxidase; chloramphenicol; complementary DNA; glycan; hydrolase; monophenol monooxygenase; polyvinyl alcohol; p…		acetylcholinesterase, 9000-81-1; alkaline phosphatase, 9001-78-9; alpha galactosidase, 9025-35-8; alpha n acetylgalactosaminidase, ; ampicillin, 69-52-3, 69-53-4, 7177-48-2, 74083-13-9, 94586-58-0; catechol oxidase, ; chloramphenicol, 134-90-7, 2787-09-9, 56-75-7; hydrolase, 9027-41-2; monophenol monooxygenase, 9002-10-2; polyvinyl alcohol, 37380-95-3, 9002-89-5; praziquantel, 55268-74-1; alpha-N…					English	All Open Access; Gold Open Access; Green Open Access
Venkatarangan V.; Zhang W.; Yang X.; Thoene J.; Hahn S.H.; Li M.	Venkatarangan, Varsha (57221464684); Zhang, Weichao (57200661523); Yang, Xi (55683822600); Thoene, Jess (7005976196); Hahn, Si Houn (7401986463); Li, Ming (57199160883)	57221464684; 57200661523; 55683822600; 7005976196; 7401986463; 57199160883	ER-associated degradation in cystinosis pathogenesis and the prospects of precision medicine	2023	10.1172/JCI169551	https://www.scopus.com/inward/record.uri?eid=2-s2.0-85174080637&doi=10.1172%2fJCI169551&partnerID=40&md5=e67d81185b90b305e4b468b889b3e825	Cystinosis is a lysosomal storage disease that is characterized by the accumulation of dipeptide cystine within the lumen. It is caused by mutations in the cystine exporter, cystinosin. Most of the clinically reported mutations are due to the loss of transporter function. In this study, we identified a rapidly degrading disease variant, referred to as cystinosin(7Δ). We demonstrated that this mut…		Cystine; Cystinosis; Endoplasmic Reticulum-Associated Degradation; Humans; Lysosomes; Molecular Chaperones; Mutation; Precision Medicine; actin; calcium chloride; chaperone; cycloheximide; cystic fibrosis transmembrane conductance regulator; cystinosin; galactose; genomic DNA; lysosome associated membrane protein 2; membrane protein; n acetylgalactosamine; proteasome; protein p97; sialic acid; tr…		calcium chloride, 10043-52-4; cycloheximide, 642-81-9, 66-81-9; cystic fibrosis transmembrane conductance regulator, 126880-72-6; galactose, 26566-61-0, 50855-33-9, 59-23-4; proteasome, 140879-24-9; cystine, 24645-67-8, 56-89-3, 6020-39-9; Cystine, ; Molecular Chaperones,			National Institutes of Health, NIH, (R01GM133873); Cystic Fibrosis Foundation, CFF; Cystinosis Research Foundation, CRF, (CRFF-2018-005)	Funding text 1: We thank members of the Li laboratory for their helpful discussion and technical support. We especially thank Bokai Zhang for the cartoon illustrations. We thank Eric Wang and Seth Palmer for their technical support. We thank William Gahl for sharing the cystinotic patient fibroblasts. We are grateful to Yanzhuang Wang for sharing antibodies. We want to thank Ling Qi for his insig…	English	All Open Access; Gold Open Access
Das R.; Kotra K.; Singh P.; Loh B.; Leptihn S.; Bajpai U.	Das, Ritam (57224715142); Kotra, Komal (57351021200); Singh, Pulkit (57703396600); Loh, Belinda (57972526300); Leptihn, Sebastian (26644205400); Bajpai, Urmi (7003906362)	57224715142; 57351021200; 57703396600; 57972526300; 26644205400; 7003906362	Alternative Treatment Strategies for Secondary Bacterial and Fungal Infections Associated with COVID-19	2022	10.1007/s40121-021-00559-8	https://www.scopus.com/inward/record.uri?eid=2-s2.0-85119671294&doi=10.1007%2fs40121-021-00559-8&partnerID=40&md5=e1ac078d7be671cc02017c2d75d0a53d	Antimicrobials are essential for combating infectious diseases. However, an increase in resistance to them is a major cause of concern. The empirical use of drugs in managing COVID-19 and the associated secondary infections have further exacerbated the problem of antimicrobial resistance. Hence, the situation mandates exploring and developing efficient alternatives for the treatment of bacterial …	Antimicrobial peptides; Bacteriophage; COVID-19; Drug repurposing; Nanoparticles; Secondary infections						Urmi Bajpai; Department of Science and Technology, Ministry of Science and Technology, India, डीएसटी; Science and Engineering Research Board, SERB, (PROJECT EMR/2017/004051); University of Delhi, DU	All figures were created using BioRender.com (https://biorender.com ). Acharya Narendra Dev College (ANDC), University of Delhi is gratefully acknowledged for providing infrastructural facilities. The authors gratefully acknowledge the grant (SERB PROJECT EMR/2017/004051) support from Department of Science & Technology (DST), Govt of India in the preparation of the review article. All named autho…	English	All Open Access; Gold Open Access; Green Open Access
Bik E.; Orleanska J.; Mateuszuk L.; Baranska M.; Majzner K.; Chlopicki S.	Bik, Ewelina (57204123099); Orleanska, Jagoda (57222151987); Mateuszuk, Lukasz (8859629700); Baranska, Malgorzata (6603933941); Majzner, Katarzyna (55336206900); Chlopicki, Stefan (7003634171)	57204123099; 57222151987; 8859629700; 6603933941; 55336206900; 7003634171	Raman and fluorescence imaging of phospholipidosis induced by cationic amphiphilic drugs in endothelial cells	2022	10.1016/j.bbamcr.2021.119186	https://www.scopus.com/inward/record.uri?eid=2-s2.0-85122322997&doi=10.1016%2fj.bbamcr.2021.119186&partnerID=40&md5=f7ef23b38f4030262eb59de7918b3455	Cationic amphiphilic drugs (CADs) are known from lysosomotropism, drug-induced phospholipidosis (DIPL), activation of autophagy, and decreased cell viability, but the relationship between these events is not clear and little is known about DIPL in the endothelium. In this work, the effects of fluoxetine, amiodarone, clozapine, and risperidone on human microvascular endothelial cells (HMEC-1) were…	CADs; Cationic amphiphilic drugs; Endothelium; LC3 lipidation; Lysosomotropism; Raman microscopy	Antidepressive Agents; Cells, Cultured; Endothelial Cells; Humans; Optical Imaging; Pharmaceutical Preparations; Phospholipids; Spectrum Analysis, Raman; amiodarone; amphophile; bafilomycin; cholesterol ester; choline; clozapine; fatty acid; fluorescent dye; fluoxetine; microtubule associated protein 1; risperidone; RNA 16S; antidepressant agent; drug; phospholipid; Article; autophagosome; autoph…		amiodarone, 1951-25-3, 19774-82-4, 62067-87-2; choline, 123-41-1, 13232-47-8, 1927-06-6, 4858-96-2, 62-49-7, 67-48-1; clozapine, 5786-21-0; fluoxetine, 54910-89-3, 56296-78-7, 59333-67-4, 57226-07-0; risperidone, 106266-06-2; Antidepressive Agents, ; Pharmaceutical Preparations, ; Phospholipids,			European Commission, EC; Fundacja na rzecz Nauki Polskiej, FNP; Narodowe Centrum Nauki, NCN, (UMO-2019/35/N/ST4/03896); European Regional Development Fund, ERDF, (POIR.04.04.00-00-5CAC/17–00, POWR.03.02.00-00-I013/16)	This work was financed by National Science Centre (Preludium, project number UMO-2019/35/N/ST4/03896 to EB) and partially by Team Tech–Core Facility program of the FNP ( Foundation for Polish Science ) co-financed by the European Union under the European Regional Development Fund (project No POIR.04.04.00-00-5CAC/17–00 to SCH). EB acknowledges the fellowship with the project no. POWR.03.02.00-00-…	English	All Open Access; Green Open Access; Hybrid Gold Open Access
Maiorana A.; Tagliaferri F.; Dionisi-Vici C.	Maiorana, Arianna (9845401800); Tagliaferri, Francesco (57216851075); Dionisi-Vici, Carlo (7006329633)	9845401800; 57216851075; 7006329633	Current understanding on pathogenesis and effective treatment of glycogen storage disease type Ib with empagliflozin: new insights coming from diabetes for its potential implications in other metabolic disorders	2023	10.3389/fendo.2023.1145111	https://www.scopus.com/inward/record.uri?eid=2-s2.0-85158088332&doi=10.3389%2ffendo.2023.1145111&partnerID=40&md5=e1211ce9d7698ea9742ff91d77d888bb	Glycogen storage type Ib (GSDIb) is a rare inborn error of metabolism caused by glucose-6-phosphate transporter (G6PT, SLC37A4) deficiency. G6PT defect results in excessive accumulation of glycogen and fat in the liver, kidney, and intestinal mucosa and into both glycogenolysis and gluconeogenesis impairment. Clinical features include hepatomegaly, hypoglycemia, lactic acidemia, hyperuricemia, hy…	autophagy; empagliflozin; glycogen storage diseases; hypoglycemia; inflammatory bowel disease; neutropenia; neutrophil dysfunction	1,5 anhydroglucitol 6 phosphate; 1,5 anhydrosorbitol; acetyl coenzyme A carboxylase; diacylglycerol; empagliflozin; fetuin A; glucose 6 phosphate; granulocyte colony stimulating factor; peroxisome proliferator activated receptor gamma; reactive oxygen metabolite; sirtuin 1; sodium glucose cotransporter 2; starch; sterol regulatory element binding protein 1; sugar phosphate; transcription factor N…		1,5 anhydrosorbitol, 154-58-5; acetyl coenzyme A carboxylase, 9023-93-2; empagliflozin, 864070-44-0; glucose 6 phosphate, 56-73-5; starch, 9005-25-8, 9005-84-9					English	All Open Access; Gold Open Access; Green Open Access
Raha S.; Ghosh A.; Dutta D.; Patel D.R.; Pahan K.	Raha, Sumita (57216911917); Ghosh, Arunava (26534044600); Dutta, Debashis (57192591347); Patel, Dhruv R. (57203436131); Pahan, Kalipada (7004724512)	57216911917; 26534044600; 57192591347; 57203436131; 7004724512	Activation of PPARα enhances astroglial uptake and degradation of β;-amyloid	2021	10.1126/scisignal.abg4747	https://www.scopus.com/inward/record.uri?eid=2-s2.0-85120926957&doi=10.1126%2fscisignal.abg4747&partnerID=40&md5=2ee1dbe5f39ff8537d5c536e078c2796	Astrocytes are a type of glial cell that are activated in the brain tissue of patients with Alzheimer's disease to induce the accumulation of amyloid (Aβ;). We previously found that a combination of low-dose gemfibrozil (GFB; a drug approved to treat high cholesterol) and retinoic acid (RA; a vitamin A derivative) induces lysosomal bio-genesis through peroxisome proliferator-activated receptor α …		Amyloid beta-Peptides; Astrocytes; Biological Transport; PPAR alpha; amyloid beta protein; gemfibrozil; low density lipoprotein receptor; peroxisome proliferator activated receptor alpha; retinoic acid; transcription factor; transcription factor EB; unclassified drug; amyloid beta protein; peroxisome proliferator activated receptor alpha; 5xFAD mouse; Alzheimer disease; animal cell; animal experi…		amyloid beta protein, 109770-29-8; gemfibrozil, 25812-30-0; peroxisome proliferator activated receptor alpha, 147258-70-6; retinoic acid, 302-79-4; Amyloid beta-Peptides, ; PPAR alpha,			National Institute on Aging, NIA, (R01AG050431); U.S. Department of Veterans Affairs, VA, (IK6BX004982)		English	All Open Access; Green Open Access
De Pasquale V.; Quiccione M.S.; Tafuri S.; Avallone L.; Pavone L.M.	De Pasquale, Valeria (41561131700); Quiccione, Miriam Shasa (57224630377); Tafuri, Simona (7004024182); Avallone, Luigi (23059343700); Pavone, Luigi Michele (7006826219)	41561131700; 57224630377; 7004024182; 23059343700; 7006826219	Heparan sulfate proteoglycans in viral infection and treatment: A special focus on sars-cov-2	2021	10.3390/ijms22126574	https://www.scopus.com/inward/record.uri?eid=2-s2.0-85108066266&doi=10.3390%2fijms22126574&partnerID=40&md5=5964ee0e40db17269b51146a9cf59ee9	Heparan sulfate proteoglycans (HSPGs) encompass a group of glycoproteins composed of unbranched negatively charged heparan sulfate (HS) chains covalently attached to a core protein. The complex HSPG biosynthetic machinery generates an extraordinary structural variety of HS chains that enable them to bind a plethora of ligands, including growth factors, morphogens, cyto-kines, chemokines, enzymes,…	Heparan sulfate proteoglycans; Pathogenesis; SARS-CoV-2; Therapy; Virus	COVID-19; Heparan Sulfate Proteoglycans; Heparin, Low-Molecular-Weight; Humans; Protein Kinase Inhibitors; SARS-CoV-2; Sulfotransferases; Virus Diseases; Virus Internalization; cell penetrating peptide; liposome; polymer; protein aggregate; proteoheparan sulfate; low molecular weight heparin; protein kinase inhibitor; proteoheparan sulfate; sulfotransferase; controlled study; coronavirus disease …		sulfotransferase, 9023-09-0; Heparan Sulfate Proteoglycans, ; Heparin, Low-Molecular-Weight, ; Protein Kinase Inhibitors, ; Sulfotransferases,			Università degli Studi di Napoli Federico II, UNINA	Funding: This research was funded by University of Naples Federico II, Naples, Italy, grant FRA 2020 LINE? B “ChromPred” to L.M.P. The funder has no role in the writing of this review article. The APC was funded by FR? 2020 LINE? B “ChromPred” to L.M.P.	English	All Open Access; Gold Open Access; Green Open Access
Lee M.J.; Park J.-S.; Jo S.B.; Joe Y.A.	Lee, Min Ju (58035184500); Park, Jae-Sung (57191491339); Jo, Seong Bin (57947813800); Joe, Young Ae (7004322901)	58035184500; 57191491339; 57947813800; 7004322901	Enhancing Anti-Cancer Therapy with Selective Autophagy Inhibitors by Targeting Protective Autophagy	2023	10.4062/biomolther.2022.153	https://www.scopus.com/inward/record.uri?eid=2-s2.0-85145042434&doi=10.4062%2fbiomolther.2022.153&partnerID=40&md5=4ee32322c4f3fe83b7627d6bdd7d840f	Autophagy is a process of eliminating damaged or unnecessary proteins and organelles, thereby maintaining intracellular homeo-stasis. Deregulation of autophagy is associated with several diseases including cancer. Contradictory dual roles of autophagy have been well established in cancer. Cytoprotective mechanism of autophagy has been extensively investigated for overcoming resistance to cancer t…	Anticancer agent; Autophagy; Autophagy inhibitor; Combination therapy; Resistance	antineoplastic agent; autophagy related protein; azacitidine; bafilomycin; beclin 1; bevacizumab; chloroquine; cisplatin; cytochalasin E; cytoprotective agent; daunorubicin; doxorubicin; fluorouracil; gefitinib; gemcitabine; hydroxychloroquine; mebendazole; paclitaxel; phosphatidylinositol 3 phosphate; rivoceranib; serine threonine protein kinase ULK1; SNARE protein; sorafenib; temozolomide; vori…		azacitidine, 320-67-2, 52934-49-3; bevacizumab, 216974-75-3, 1438851-35-4; chloroquine, 132-73-0, 3545-67-3, 50-63-5, 54-05-7, 1446-17-9; cisplatin, 15663-27-1, 26035-31-4, 96081-74-2; cytochalasin E, 36011-19-5; daunorubicin, 12707-28-7, 20830-81-3, 23541-50-6, 371770-68-2; doublecortin like kinase 1, ; doxorubicin, 23214-92-8, 25316-40-9; fluorouracil, 51-21-8; gefitinib, 184475-35-2, 184475-55…			National Research Foundation of Korea, NRF	This research was supported by a grant (NRF-2020R1A2C 2006189) from the National Research Foundation of Korea grants funded by the Korean government.	English	All Open Access; Green Open Access; Hybrid Gold Open Access
Capuozzo A.; Montefusco S.; Cacace V.; Sofia M.; Esposito A.; Napolitano G.; Nusco E.; Polishchuk E.; Pizzo M.T.; De Risi M.; De Leonibus E.; Sorrentino N.C.; Medina D.L.	Capuozzo, Antonella (56029625600); Montefusco, Sandro (35181708900); Cacace, Vincenzo (8324111600); Sofia, Martina (57188628473); Esposito, Alessandra (57203407834); Napolitano, Gennaro (16245914100); Nusco, Eduardo (16231132900); Polishchuk, Elena (7006089292); Pizzo, Maria Teresa (8397099600); De Risi, Maria (57091684300); De Leonibus, Elvira (6505872051); Sorrentino, Nicolina Cristina (2642889…	56029625600; 35181708900; 8324111600; 57188628473; 57203407834; 16245914100; 16231132900; 7006089292; 8397099600; 57091684300; 6505872051; 26428893700; 7102063349	Fluoxetine ameliorates mucopolysaccharidosis type IIIA	2022	10.1016/j.ymthe.2022.01.037	https://www.scopus.com/inward/record.uri?eid=2-s2.0-85124586011&doi=10.1016%2fj.ymthe.2022.01.037&partnerID=40&md5=19587b494c8d651d19049a32cf1fb0e6	Mucopolysaccharidosis type IIIA (MPS-IIIA) is an autosomal recessive disorder caused by mutations in SGSH involved in the degradation of heparan sulfate. MPS-IIIA presents severe neurological symptoms such as progressive developmental delay and cognitive decline, for which there is currently no treatment. Brain targeting represents the main challenge for therapeutics to treat MPS-IIIA, and the de…	autophagy; drug repurposing; fluoxetine; high content imaging; lysosomal exocytosis; lysosomal storage disorders; MPS-IIIA; TFEB	Animals; Disease Models, Animal; Fibroblasts; Fluoxetine; Heparitin Sulfate; Hydrolases; Mice; Mucopolysaccharidosis III; fluoxetine; glycosaminoglycan; heparan sulfate; HLA DQ antigen; mammalian target of rapamycin complex 1; transcription factor; transcription factor EB; unclassified drug; fluoxetine; heparan sulfate; hydrolase; animal cell; animal experiment; animal model; animal tissue; Artic…		doublecortin like kinase 1, ; fluoxetine, 54910-89-3, 56296-78-7, 59333-67-4, 57226-07-0; germinal center kinase, ; heparan sulfate, 9050-30-0; mammalian target of rapamycin complex 1, ; mammalian target of rapamycin complex 2, ; NIMA related kinase 1, ; oncogene protein v akt, ; oncogene protein v raf, ; serine threonine protein kinase 3, ; serine threonine protein kinase ULK1, ; serine/threonin…			Cure Sanfilippo Foundation; Orphan Disease Center	We would like to thank TIGEM’s facilities: the High Content Screening Facility for the drug screening; the Advanced Histopathology Facility for embedding, IHC processing, and imaging the tissue samples; and the Advanced Microscopy and Imaging Core, the Behavioral Core, and the Bioinformatic Core for their support in the statistical data analysis. We acknowledge financial support from the Cure San…	English	All Open Access; Green Open Access; Hybrid Gold Open Access
Grasso D.; Galderisi S.; Santucci A.; Bernini A.	Grasso, Daniela (57834626500); Galderisi, Silvia (57195528788); Santucci, Annalisa (57219162673); Bernini, Andrea (7004103621)	57834626500; 57195528788; 57219162673; 7004103621	Pharmacological Chaperones and Protein Conformational Diseases: Approaches of Computational Structural Biology	2023	10.3390/ijms24065819	https://www.scopus.com/inward/record.uri?eid=2-s2.0-85151087892&doi=10.3390%2fijms24065819&partnerID=40&md5=149cf2b8b398bd9d6cba6fec97e5f587	Whenever a protein fails to fold into its native structure, a profound detrimental effect is likely to occur, and a disease is often developed. Protein conformational disorders arise when proteins adopt abnormal conformations due to a pathological gene variant that turns into gain/loss of function or improper localization/degradation. Pharmacological chaperones are small molecules restoring the c…	computational structural biology; drug repurposing; molecular docking; pharmacological chaperones; pocket druggability; protein conformational diseases; protein stability; transient pockets; virtual screening	Biology; Computational Biology; Molecular Chaperones; Protein Conformation; Protein Folding; 1,5 dideoxy 1,5 iminoribitol c glycoside; afegostat; ambroxol; chaperone; cipaglucosidase alfa; cs 38; glucosamine; migalastat; miglustat; n octyl 4 epi beta valienamine; ncgc 607; pyrimethamine; sapropterin; tafamidis; unclassified drug; competitive inhibition; drug repositioning; drug screening; Fabry d…		afegostat, 169105-89-9, 919364-56-0; ambroxol, 18683-91-5, 23828-92-4; cipaglucosidase alfa, 2359727-71-0; glucosamine, 3416-24-8, 4607-22-1; migalastat, 108147-54-2, 75172-81-5; miglustat, 72599-27-0; pyrimethamine, 53640-38-3, 58-14-0; sapropterin, 17528-72-2, 62989-33-7, 129443-84-1, 27070-47-9, 79493-88-2, 69056-38-8; tafamidis, 594839-88-0, 951395-08-7; Molecular Chaperones,	at 2101; at 2221; atb 200; cs 38; ncgc 607				English	All Open Access; Gold Open Access; Green Open Access
Monticelli M.; Liguori L.; Allocca M.; Bosso A.; Andreotti G.; Lukas J.; Monti M.C.; Morretta E.; Cubellis M.V.; Mele B.H.	Monticelli, Maria (57197276100); Liguori, Ludovica (57191748205); Allocca, Mariateresa (57193538164); Bosso, Andrea (56801129500); Andreotti, Giuseppina (7004848704); Lukas, Jan (42561476600); Monti, Maria Chiara (57205501947); Morretta, Elva (57196425246); Cubellis, Maria Vittoria (6603958089); Mele, Bruno Hay (57215730807)	57197276100; 57191748205; 57193538164; 56801129500; 7004848704; 42561476600; 57205501947; 57196425246; 6603958089; 57215730807	Drug Repositioning for Fabry Disease: Acetylsalicylic Acid Potentiates the Stabilization of Lysosomal Alpha-Galactosidase by Pharmacological Chaperones	2022	10.3390/ijms23095105	https://www.scopus.com/inward/record.uri?eid=2-s2.0-85129415962&doi=10.3390%2fijms23095105&partnerID=40&md5=9f440519241f9f23415be8709b935633	Fabry disease is caused by a deficiency of lysosomal alpha galactosidase and has a very large genotypic and phenotypic spectrum. Some patients who carry hypomorphic mutations can benefit from oral therapy with a pharmacological chaperone. The drug requires a very precise regimen because it is a reversible inhibitor of alpha-galactosidase. We looked for molecules that can potentiate this pharmacol…	acetylsalicylic acid; AGAL; drug repositioning; Fabry disease; lysosomal storage diseases; pharmacological chaperones	1-Deoxynojirimycin; alpha-Galactosidase; Aspirin; Drug Repositioning; Fabry Disease; Humans; Lysosomes; Molecular Chaperones; Mutation; 4 phenylbutyric acid; acetylsalicylic acid; alpha galactosidase; ambroxol; migalastat; 1 deoxynojirimycin; acetylsalicylic acid; alpha galactosidase; chaperone; Article; controlled study; drug potentiation; drug repositioning; Fabry disease; fibroblast; gene; gen…	GENBANK: GSE58162, NM000169	4 phenylbutyric acid, 1716-12-7, 1821-12-1; acetylsalicylic acid, 493-53-8, 50-78-2, 53663-74-4, 53664-49-6, 63781-77-1; alpha galactosidase, 9025-35-8; ambroxol, 18683-91-5, 23828-92-4; migalastat, 108147-54-2, 75172-81-5; 1 deoxynojirimycin, 19130-96-2, 73285-50-4; 1-Deoxynojirimycin, ; alpha-Galactosidase, ; Aspirin, ; Molecular Chaperones,					English	All Open Access; Gold Open Access; Green Open Access
Braun F.; Abed A.; Sellung D.; Rogg M.; Woidy M.; Eikrem O.; Wanner N.; Gambardella J.; Laufer S.D.; Haas F.; Wong M.N.; Dumoulin B.; Rischke P.; Mühlig A.; Sachs W.; von Cossel K.; Schulz K.; Muschol N.; Gersting S.W.; Muntau A.C.; Kretz O.; Hahn O.; Rinschen M.M.; Mauer M.; Bork T.; Grahammer F.; Liang W.; Eierhoff T.; Römer W.; Hansen A.; Meyer-Schwesinger C.; Iaccarino G.; Tøndel C.; Marti H.…	Braun, Fabian (55706058500); Abed, Ahmed (57197780891); Sellung, Dominik (57074099600); Rogg, Manuel (57045987700); Woidy, Mathias (39862299800); Eikrem, Oysten (57170765600); Wanner, Nicola (36572743700); Gambardella, Jessica (56755291100); Laufer, Sandra D. (57194323289); Haas, Fabian (57242759500); Wong, Milagros N. (57187495800); Dumoulin, Bernhard (57200295261); Rischke, Paula (58300184700);…	55706058500; 57197780891; 57074099600; 57045987700; 39862299800; 57170765600; 36572743700; 56755291100; 57194323289; 57242759500; 57187495800; 57200295261; 58300184700; 57202107733; 57208304588; 57222073343; 58300224500; 6507057019; 55779288200; 7003502748; 6603872751; 58300224600; 26030617400; 7006493432; 56898850700; 6603307927; 55726995800; 26665378300; 14066458900; 57193618066; 24758780700; 5…	Accumulation of α-synuclein mediates podocyte injury in Fabry nephropathy	2023	10.1172/JCI157782	https://www.scopus.com/inward/record.uri?eid=2-s2.0-85160375790&doi=10.1172%2fJCI157782&partnerID=40&md5=235d5557bc4938c6558312d6935389c0	Current therapies for Fabry disease are based on reversing intracellular accumulation of globotriaosylceramide (Gb3) by enzyme replacement therapy (ERT) or chaperone-mediated stabilization of the defective enzyme, thereby alleviating lysosomal dysfunction. However, their effect in the reversal of end-organ damage, like kidney injury and chronic kidney disease, remains unclear. In this study, ultr…		alpha-Galactosidase; alpha-Synuclein; Fabry Disease; Humans; Kidney; Podocytes; Trihexosylceramides; agalsidase beta; alpha galactosidase; alpha synuclein; cathepsin D; clenbuterol; globotriaosylceramide; orciprenaline; transcriptome; venglustat; alpha galactosidase; alpha synuclein; ceramide trihexoside; Article; cell damage; clinical article; controlled study; CRISPR-CAS9 system; drug potentiat…		alpha galactosidase, 9025-35-8; alpha synuclein, 154040-18-3; cathepsin D, 9025-26-7; clenbuterol, 21898-19-1, 37148-27-9; globotriaosylceramide, 71965-57-6; orciprenaline, 586-06-1, 5874-97-5; venglustat, 1401090-53-6, 1629063-78-0; alpha-Galactosidase, ; alpha-Synuclein, ; Trihexosylceramides,			DGFN; Excellence Initiative of the German Federal and State Governments; H2020-IMI2 consortium BEAt-DKD, (115974); PRIN, (2017HTKLRF); American Society of Nephrology, ASN; Juvenile Diabetes Research Foundation United States of America, JDRF; Horizon 2020 Framework Programme, H2020; European Federation of Pharmaceutical Industries and Associations, EFPIA; European Research Council, ERC, (ERC-2011-…	We thank Charlotte Meyer, Betina Kiefer, Valerie Oberüber, and Anja Obser for expert technical assistance. We thank Ein-ar Svarstad for taking part in the treatment and recruitment of Fabry patients. We also express our gratitude to all members of our laboratories and to the Life Imaging Center of the University of Freiburg for helpful discussions and support. The hR301Q mice of the Naples mouse …	English	All Open Access; Gold Open Access; Green Open Access
Tan Q.K.-G.	Tan, Queenie K.-G. (56514638600)	56514638600	Diagnosis of genetic and metabolic conditions	2023	10.1016/B978-0-12-818872-9.00065-0	https://www.scopus.com/inward/record.uri?eid=2-s2.0-85152333469&doi=10.1016%2fB978-0-12-818872-9.00065-0&partnerID=40&md5=c527240b573f199e967a7e9ae4332a50	Our knowledge of genetic disorders has expanded as the discovery of disease-causing genes and disorders for which the molecular basis is known have both increased rapidly. Exome sequencing is now routinely sent, and other newer technologies are increasingly being used clinically, with the end result being that genetic testing has become more accessible for individuals with rare conditions seeking…	Genetic disorders; Genetic evaluation; Genetic testing; Metabolic testing; Sequencing								English
Monticelli M.; Hay Mele B.; Allocca M.; Liguori L.; Lukas J.; Monti M.C.; Morretta E.; Cubellis M.V.; Andreotti G.	Monticelli, Maria (57197276100); Hay Mele, Bruno (57215730807); Allocca, Mariateresa (57193538164); Liguori, Ludovica (57191748205); Lukas, Jan (42561476600); Monti, Maria Chiara (57205501947); Morretta, Elva (57196425246); Cubellis, Maria Vittoria (6603958089); Andreotti, Giuseppina (7004848704)	57197276100; 57215730807; 57193538164; 57191748205; 42561476600; 57205501947; 57196425246; 6603958089; 7004848704	Curcumin Has Beneficial Effects on Lysosomal Alpha-Galactosidase: Potential Implications for the Cure of Fabry Disease	2023	10.3390/ijms24021095	https://www.scopus.com/inward/record.uri?eid=2-s2.0-85146812544&doi=10.3390%2fijms24021095&partnerID=40&md5=b5aa96daeb57df2df5808564a8a4b3df	Fabry disease is a lysosomal storage disease caused by mutations in the GLA gene that encodes alpha-galactosidase (AGAL). The disease causes abnormal globotriaosylceramide (Gb3) storage in the lysosomes. Variants responsible for the genotypic spectrum of Fabry disease include mutations that abolish enzymatic activity and those that cause protein instability. The latter can be successfully treated…	AGAL; curcumin; drug repositioning; Fabry disease; lysosomal storage diseases; nutraceutical; pharmacological chaperone	1-Deoxynojirimycin; alpha-Galactosidase; Curcumin; Fabry Disease; Galactose; Humans; Lysosomes; Mutation; acidic alpha glucosidase; alpha galactosidase; curcumin; galactose; globotriaosylceramide; glucosidase; lysosome associated membrane protein 1; migalastat; unclassified drug; 1 deoxynojirimycin; alpha galactosidase; curcumin; galactose; Article; controlled study; drug effect; drug potentiatio…		alpha galactosidase, 9025-35-8; curcumin, 458-37-7; galactose, 26566-61-0, 50855-33-9, 59-23-4; globotriaosylceramide, 71965-57-6; glucosidase, 9033-06-1; migalastat, 108147-54-2, 75172-81-5; 1 deoxynojirimycin, 19130-96-2, 73285-50-4; 1-Deoxynojirimycin, ; alpha-Galactosidase, ; Curcumin, ; Galactose,			DISTABIF; Università degli Studi della Campania	We thank the “Cell Line and DNA Biobank from Patients Affected by Genetic Diseases”, a member of the Telethon Network of Genetic Biobanks, which provided us with specimens (project no. GGP12108). We thank the M.A. program at the DISTABIF, Università degli Studi della Campania “Luigi Vanvitelli”, for the fellowship POR Campania FSE 2014/2020 “Dottorati di Ricerca Con Caratterizzazione Industriale”…	English	All Open Access; Gold Open Access; Green Open Access
Jana M.; Dutta D.; Poddar J.; Pahan K.	Jana, Malabendu (7005693651); Dutta, Debashis (55967624800); Poddar, Jit (58100030900); Pahan, Kalipada (7004724512)	7005693651; 55967624800; 58100030900; 7004724512	Activation of PPARa Exhibits Therapeutic Efficacy in a Mouse Model of Juvenile Neuronal Ceroid Lipofuscinosis	2023	10.1523/JNEUROSCI.2447-21.2023	https://www.scopus.com/inward/record.uri?eid=2-s2.0-85150000257&doi=10.1523%2fJNEUROSCI.2447-21.2023&partnerID=40&md5=28224988819dd7561e97883ec9c83510	Juvenile neuronal ceroid lipofuscinosis (JNCL) is a fatal inherited neurodegenerative disease of children that occurs because of defective function of the lysosomal membrane glycoprotein CLN3. JNCL features glial activation and accumulation of autofluorescent storage material containing subunit c of mitochondrial ATP synthase (SCMAS), ultimately resulting into neuronal loss. Until now, no effecti…	gemfibrozil; glial activation; JNCL; lysosomal storage disorder; PPARalpha; storage materials	Animals; Disease Models, Animal; Gemfibrozil; Membrane Glycoproteins; Mice; Microglia; Molecular Chaperones; Neuroglia; Neuronal Ceroid-Lipofuscinoses; PPAR alpha; gemfibrozil; glial fibrillary acidic protein; inducible nitric oxide synthase; interleukin 1beta; neuron specific nuclear protein; peroxisome proliferator activated receptor alpha; proton transporting adenosine triphosphate synthase; t…		gemfibrozil, 25812-30-0; inducible nitric oxide synthase, 501433-35-8; peroxisome proliferator activated receptor alpha, 147258-70-6; proton transporting adenosine triphosphate synthase, 37205-63-3; CLN3 protein, mouse, ; Gemfibrozil, ; Membrane Glycoproteins, ; Molecular Chaperones, ; PPAR alpha,			Polaryx Therapeutics; National Institutes of Health, NIH; Center for Information Technology, CIT, (AG050431, AT010980); U.S. Department of Veterans Affairs, VA, (1IK6 BX004982)	Received Dec. 13, 2021; revised Dec. 29, 2022; accepted Jan. 9, 2023. Author contributions: K.P. designed research; M.J., D.D., and J.P. performed research; M.J., D.D., and K.P. analyzed data; and K.P. wrote the paper. This work was supported by National Institutes of Health–Center for Information Technology Grants AG050431 and AT010980, U.S. Department of Veterans Affairs Grant 1IK6 BX004982 (K.…	English
Keller S.A.; Chen Z.; Gaponova A.; Korzinkin M.; Berquez M.; Luciani A.	Keller, Svenja A. (57926299600); Chen, Zhiyong (57200245926); Gaponova, Anna (56222784300); Korzinkin, Mikhail (56108465700); Berquez, Marine (57200244985); Luciani, Alessandro (24468250300)	57926299600; 57200245926; 56222784300; 56108465700; 57200244985; 24468250300	Drug discovery and therapeutic perspectives for proximal tubulopathies	2023	10.1016/j.kint.2023.08.026	https://www.scopus.com/inward/record.uri?eid=2-s2.0-85174455087&doi=10.1016%2fj.kint.2023.08.026&partnerID=40&md5=596925d1dafb1b35a0dce9d25d83563f	The efficient reabsorption of essential nutrients by epithelial cells in the proximal tubule of the kidney is crucial for maintaining homeostasis. This process relies heavily on a complex ecosystem of vesicular trafficking pathways. At the center of this network, the lysosome plays a pivotal role in processing incoming molecules, sensing nutrient availability, sorting receptors and transporters, …	artificial intelligence; autophagy; drug repurposing; endocytosis; lysosome; proximal tubulopathy	Cell Differentiation; Drug Discovery; Humans; Kidney; Kidney Diseases; mammalian target of rapamycin complex 1; megalin; protein ZO1; sequestosome 1; autophagosome; autophagy (cellular); cell dedifferentiation; cell proliferation; drug repositioning; endocytosis; endolysosome; energy metabolism; fatty acid oxidation; homeostasis; human; kidney proximal tubule; kidney tubule absorption; kidney tub…		doublecortin like kinase 1, ; germinal center kinase, ; mammalian target of rapamycin complex 1, ; mammalian target of rapamycin complex 2, ; NIMA related kinase 1, ; oncogene protein v akt, ; oncogene protein v raf, ; serine threonine protein kinase 3, ; serine threonine protein kinase ULK1, ; serine/threonine protein kinase WNK1,			URPP; Cystinosis Research Foundation, CRF, (CRFS-2020-005, CRFS-2022-003); Schweizerischer Nationalfonds zur Förderung der Wissenschaftlichen Forschung, SNF, (310030 _ 215715); Universität Zürich, UZH	We are grateful to the Swiss National Science Foundation (project grant 310030 _ 215715 to AL). We are also grateful to the Cystinosis Research Foundation (Irvine, CA; project grants CRFS-2020-005 and CRFS-2022-003 to AL and MB) and the University Research Priority Program of the University of Zurich (URPP) ITINERARE – Innovative Therapies in Rare Diseases (Junior Grant to AL). The funders had no…	English
Madhana Priya N.; Archana Pai P.; Thirumal Kumar D.; Gnanasambandan R.; Magesh R.	Madhana Priya, N. (57221371419); Archana Pai, P. (58490042800); Thirumal Kumar, D. (57218288440); Gnanasambandan, R. (55977409800); Magesh, R. (55218150600)	57221371419; 58490042800; 57218288440; 55977409800; 55218150600	Elucidating the functional impact of G137V and G144R variants in Maroteaux Lamy’s Syndrome by Molecular Dynamics Simulation	2023	10.1007/s11030-023-10694-8	https://www.scopus.com/inward/record.uri?eid=2-s2.0-85164970191&doi=10.1007%2fs11030-023-10694-8&partnerID=40&md5=deb4d97f01f4663edc48a7bc2b168c71	Mucopolysaccharidoses VI (Maroteaux Lamy syndrome) is a metabolic disorder due to the loss of enzyme activity of N-acetyl galactosamine-4-sulphatase arising from mutations in the ARSB gene. The mutated ARSB is the origin for the accumulation of GAGs within the lysosome leading to severe growth deformities, causing lysosomal storage disease. The main focus of this study is to identify the deleteri…	Bioinformatics tool; Deleterious; GAGs; Missense variants; Odiparcil; Stability						Indian Council of Medical Research, ICMR, (BMI/11(42)/2022)	The authors like to acknowledge Sri Ramachandra Institute of Higher Education and Research (DU) for their constant support. Author MPN acknowledges Indian Council of Medical Research for supporting the work with Senior Research Fellowship [BMI/11(42)/2022]	English
Majid N.; Khan R.H.	Majid, Nabeela (57193991929); Khan, Rizwan Hasan (7201673894)	57193991929; 7201673894	Protein aggregation: Consequences, mechanism, characterization and inhibitory strategies	2023	10.1016/j.ijbiomac.2023.125123	https://www.scopus.com/inward/record.uri?eid=2-s2.0-85163399560&doi=10.1016%2fj.ijbiomac.2023.125123&partnerID=40&md5=0d2b5cbcb59d445ff2723245b393aa94	Proteins play a major role in the regulation of various cellular functions including the synthesis of structural components. But proteins are stable under physiological conditions only. A slight variation in environmental conditions can cost them huge in terms of conformational stability ultimately leading to aggregation. Under normal conditions, aggregated proteins are degraded or removed from t…	Aggregation prone region; Confocal laser scanning microscopy; Preformed fibrils; Protein misfolding; Secondary nucleation; Zetasizer	alpha-Synuclein; Amyloid; Amyloid beta-Peptides; Humans; Protein Aggregates; Biosynthesis; Cell death; Diseases; aducanumab; alpha secretase; alpha synuclein; amyloid; amyloid beta protein; amyloid precursor protein; apolipoprotein E4; azeliragon; beta secretase; bexarotene; blarcamesine; bryostatin 1; chaperone; cholesterol; chymotrypsin A; complement component C1q; curcumin; doxycycline; endoth…		aducanumab, 1384260-65-4; alpha synuclein, 154040-18-3; amyloid, 11061-24-8; amyloid beta protein, 109770-29-8; azeliragon, 603148-36-3; bexarotene, 153559-49-0; blarcamesine, 195615-83-9, 195615-84-0; bryostatin 1, 83314-01-6; cholesterol, 57-88-5; chymotrypsin A, ; complement component C1q, 80295-33-6; curcumin, 458-37-7; doxycycline, 10592-13-9, 17086-28-1, 564-25-0, 94088-85-4; endothelin con…			Interdisciplinary Biotechnology Unit; Council of Scientific and Industrial Research, India, CSIR	Facilities provided by Interdisciplinary Biotechnology Unit are gratefully acknowledged. For providing financial assistance, N.M. is thankful to Council of Scientific and Industrial Research (CSIR), New Delhi, India.	English
Kaminska J.; Soczewka P.; Rzepnikowska W.; Zoladek T.	Kaminska, Joanna (7004561085); Soczewka, Piotr (57191580449); Rzepnikowska, Weronika (57190794878); Zoladek, Teresa (6701795998)	7004561085; 57191580449; 57190794878; 6701795998	Yeast as a Model to Find New Drugs and Drug Targets for VPS13-Dependent Neurodegenerative Diseases	2022	10.3390/ijms23095106	https://www.scopus.com/inward/record.uri?eid=2-s2.0-85129369259&doi=10.3390%2fijms23095106&partnerID=40&md5=4c2bdf0b79b13da6a0ada0d609b02b76	Mutations in human VPS13A-D genes result in rare neurological diseases, including chorea-acanthocytosis. The pathogenesis of these diseases is poorly understood, and no effective treatment is available. As VPS13 genes are evolutionarily conserved, the effects of the pathogenic mutations could be studied in model organisms, including yeast, where one VPS13 gene is present. In this review, we summa…	calcium signalling; chorea-acanthocytosis; copper homeostasis; iron homeostasis; VPS13; VPS13A-D; yeast	calcineurin inhibitor; copper; copper transport protein; copper transporter 1; flavonoid; fungal protein; ionophore; new drug; unclassified drug; vacuolar protein sorting 13 protein; calcium signaling; chorea-acanthocytosis; degenerative disease; drug repositioning; drug targeting; enzyme activity; fungal gene; high throughput screening; human; iron homeostasis; iron transport; myo3 gene; nonhuma…		copper, 15158-11-9, 7440-50-8			Narodowe Centrum Nauki, NCN, (2015/19/B/NZ3/01515, 2018/31/N/ -NZ3/03076)	Funding: This research was funded by the National Science Centre, Poland, grant number 2018/31/N/ -NZ3/03076 to P.S. and 2015/19/B/NZ3/01515 to T.Z.	English	All Open Access; Gold Open Access; Green Open Access
Astarita G.; Kelly R.S.; Lasky-Su J.	Astarita, Giuseppe (12768919400); Kelly, Rachel S. (37061160000); Lasky-Su, Jessica (13610056800)	12768919400; 37061160000; 13610056800	Metabolomics and lipidomics strategies in modern drug discovery and development	2023	10.1016/j.drudis.2023.103751	https://www.scopus.com/inward/record.uri?eid=2-s2.0-85170412229&doi=10.1016%2fj.drudis.2023.103751&partnerID=40&md5=5be0ec80f22a59feae73c155b8acc662	Metabolomics and lipidomics have an increasingly pivotal role in drug discovery and development. In the context of drug discovery, monitoring changes in the levels or composition of metabolites and lipids relative to genetic variations yields functional insights, bolstering human genetics and (meta)genomic methodologies. This approach also sheds light on potential novel targets for therapeutic in…	biomarkers; clinical trials; drug discovery and development; lipidomics; lipids; mass spectrometry; metabolites; metabolomics; precision medicine; target engagement	Biomarkers; Drug Discovery; Humans; Lipidomics; Lipids; Metabolomics; biological marker; drug; iduronate 2 sulfatase; isocitrate dehydrogenase 1; leucine rich repeat kinase 2; triggering receptor expressed on myeloid cells 2; lipid; Alzheimer disease; analytic method; astrocyte; basic research; brain; cell population; cells by body anatomy; clinical effectiveness; drug development; drug mechanism…		iduronate 2 sulfatase, 50936-59-9, 1271734-34-9; lipid, 66455-18-3; Biomarkers, ; Lipids,					English
Oot R.A.; Yao Y.; Manolson M.F.; Wilkens S.	Oot, Rebecca A. (36572264100); Yao, Yeqi (55467985700); Manolson, Morris F. (7003702648); Wilkens, Stephan (57205857159)	36572264100; 55467985700; 7003702648; 57205857159	Purification of active human vacuolar H+-ATPase in native lipid-containing nanodiscs	2021	10.1016/j.jbc.2021.100964	https://www.scopus.com/inward/record.uri?eid=2-s2.0-85112323573&doi=10.1016%2fj.jbc.2021.100964&partnerID=40&md5=c485f2b6d6d9e0c06d5f47f2c7fb9464	Vacuolar H+-ATPases (V-ATPases) are large, multisubunit proton pumps that acidify the lumen of organelles in virtually every eukaryotic cell and in specialized acid-secreting animal cells, the enzyme pumps protons into the extracellular space. In higher organisms, most of the subunits are expressed as multiple isoforms, with some enriched in specific compartments or tissues and others expressed u…		Biological Transport; Cell Membrane; Humans; Saccharomyces cerevisiae; Vacuolar Proton-Translocating ATPases; Cell culture; Cell membranes; Enzymes; Mammals; Tissue; coiled coil domain containing protein 115; holoenzyme; lipid nanodisc; membrane protein; nanodisc; peptides and proteins; proton transporting adenosine triphosphate synthase; proton transporting adenosine triphosphate synthase assemb…		proton transporting adenosine triphosphate synthase, 37205-63-3; Vacuolar Proton-Translocating ATPases,			National Institutes of Health, NIH, (PJT-148508); National Cancer Institute, NCI, (R21CA228340); National Institute of General Medical Sciences, NIGMS, (R01GM058600); Canadian Institutes of Health Research, CIHR	Funding and additional information—This work was supported by NIH Grants GM058600 and CA228340 to S. W. and an Operating Grant PJT-148508 from the Canadian Institutes of Health Research to M. F. M. The content is solely the responsibility of the authors and does not necessarily represent the official views of the National Institutes of Health.	English	All Open Access; Gold Open Access; Green Open Access
Brun S.; Bestion E.; Raymond E.; Bassissi F.; Jilkova Z.M.; Mezouar S.; Rachid M.; Novello M.; Tracz J.; Hamaï A.; Lalmanach G.; Vanderlynden L.; Legouffe R.; Stauber J.; Schubert T.; Plach M.G.; Courcambeck J.; Drouot C.; Jacquemot G.; Serdjebi C.; Roth G.; Baudoin J.-P.; Ansaldi C.; Decaens T.; Halfon P.	Brun, Sonia (57191256095); Bestion, Eloïne (57214727387); Raymond, Eric (55167320200); Bassissi, Firas (9734636200); Jilkova, Zuzana Macek (25027331700); Mezouar, Soraya (55357011000); Rachid, Madani (57193311760); Novello, Marie (57206467766); Tracz, Jennifer (56079513900); Hamaï, Ahmed (23008889400); Lalmanach, Gilles (6701882783); Vanderlynden, Lise (57131459200); Legouffe, Raphael (4126187700…	57191256095; 57214727387; 55167320200; 9734636200; 25027331700; 55357011000; 57193311760; 57206467766; 56079513900; 23008889400; 6701882783; 57131459200; 41261877000; 16053880600; 56865560000; 57128659200; 6506459317; 57345984100; 57222397388; 55103401900; 57195976334; 36744558500; 39862680800; 15519023900; 34975087200	GNS561, a clinical-stage PPT1 inhibitor, is efficient against hepatocellular carcinoma via modulation of lysosomal functions	2022	10.1080/15548627.2021.1988357	https://www.scopus.com/inward/record.uri?eid=2-s2.0-85119408546&doi=10.1080%2f15548627.2021.1988357&partnerID=40&md5=6a8aab45c4e17b216dda2221a9a97424	Hepatocellular carcinoma is the most frequent primary liver cancer. Macroautophagy/autophagy inhibitors have been extensively studied in cancer but, to date, none has reached efficacy in clinical trials. In this study, we demonstrated that GNS561, a new autophagy inhibitor, whose anticancer activity was previously linked to lysosomal cell death, displayed high liver tropism and potent antitumor a…	Antitumor; autophagy; liver cancer; lysosome; mtor; PPT1	Antineoplastic Agents; Autophagosomes; Autophagy; Carcinoma, Hepatocellular; Humans; Liver Neoplasms; Lysosomes; Membrane Proteins; Sirolimus; Thiolester Hydrolases; TOR Serine-Threonine Kinases; caspase; cathepsin; ezurpimtrostat; hydroxychloroquine; mammalian target of rapamycin; palmitoyl protein thioesterase; palmitoyl protein thioesterase 1; sorafenib; unclassified drug; zinc ion; antineopla…		caspase, 186322-81-6; cathepsin, 9004-08-4; ezurpimtrostat, 1914148-72-3; hydroxychloroquine, 118-42-3, 525-31-5, 137433-23-9, 137433-24-0; palmitoyl protein thioesterase, 150605-49-5; sorafenib, 284461-73-0; zinc ion, 23713-49-7; sirolimus, 53123-88-9; target of rapamycin kinase, 171715-28-9; thiol ester hydrolase, 58943-36-5; Antineoplastic Agents, ; Membrane Proteins, ; PPT1 protein, human, ; …	Accuri C6, Becton Dickinson Biosciences, United States; Attune NxT, Thermo; BioSpec, Bruker; CaspGLOW; Caspase-Glo 3/7, Promega; Caspase-Glo 8, Promega; Cell Quest, Becton Dickinson Biosciences, United States; CellTiter-Glo Luminescent Cell Viability Assay, Promega; Click-iT, Life Technologies; Deltavision, Applied Precision, Slovakia; FACSDiva, Becton Dickinson Biosciences, United States; FTMS C…	3M; Applied Precision, Slovakia; Becton Dickinson Biosciences, United States; Becton Dickinson Biosciences, United States; Becton Dickinson Biosciences, United States; Bruker; Bruker; Bruker; Carl Zeiss, Germany; FEI, United States; Graphpad, United States; Life Technologies; Molecular Devices; Molecular Devices, United States; Promega; Promega; Promega; Tecan, Switzerland; Thermo; Vector Laborat…	CRCT; Institut Curie	The author(s) reported there is no funding associated with the work featured in this article. The authors are very grateful to Dr. Sebastian Müller and Dr. Raphaël Rodriguez from Curie Institute for mechanistic analysis, Pr. Thierry Levade and Dr. Nathalie Andrieu from CRCT for the PPT1 enzymatic assay, Keerthi Kurma and Seyedeh Tayebeh Ahmad Pour from the Institute for Advanced Biosciences for t…	English	All Open Access; Green Open Access; Hybrid Gold Open Access
Ren Y.; Wu H.; Tan M.; Chen J.; Duan Z.; Zhu B.; Ruan X.; Yu Q.; Li S.; Liu X.; Liu Y.; Si Y.	Ren, Yuliang (57262723700); Wu, Hui (58191448300); Tan, Miao (57979821000); Chen, Junjie (58672387700); Duan, Zhongqi (58606200800); Zhu, Bingxin (58551594100); Ruan, Xuzhi (18042503600); Yu, Qingqing (57205889601); Li, Shuzhen (58551373500); Liu, Xuewen (57193245646); Liu, Ying (57162694400); Si, Yuan (57200854606)	57262723700; 58191448300; 57979821000; 58672387700; 58606200800; 58551594100; 18042503600; 57205889601; 58551373500; 57193245646; 57162694400; 57200854606	Acetylation of MOB1 mediates polyphyllin II-reduced lysosome biogenesis in breast cancer by promoting the cytoplasmic retention of the YAP/TFEB coactivator complex	2024	10.1016/j.phymed.2023.155152	https://www.scopus.com/inward/record.uri?eid=2-s2.0-85175293591&doi=10.1016%2fj.phymed.2023.155152&partnerID=40&md5=0f55b9c744c1654434e88359f3594781	Background: Autophagy‒lysosome abnormalities are associated with the malignant progression of cancer. Transcription factor EB (TFEB) is the master transcriptional regulator of the autophagy‒lysosome machinery, and its abnormal activity is associated with autophagy–lysosome dysfunction. Polyphyllin II (PPII), an active steroidal saponin isolated from the rhizomes of Paris polyphylla, has been demo…	Autophagy; Breast cancer; MOB1; Polyphyllin II; TFEB; YAP	Acetylation; Animals; Autophagy; Basic Helix-Loop-Helix Leucine Zipper Transcription Factors; Lysosomes; Neoplasms; Rats; Rats, Sprague-Dawley; Saponins; acridine orange; alanine aminotransferase; aspartate aminotransferase; biological marker; mob1 protein; transcription factor; transcription factor eb; unclassified drug; basic helix loop helix leucine zipper transcription factor; polyphyllin II;…		acridine orange, 494-38-2, 65-61-2; alanine aminotransferase, 9000-86-6, 9014-30-6; aspartate aminotransferase, 9000-97-9; saponin, 8047-15-2; Basic Helix-Loop-Helix Leucine Zipper Transcription Factors, ; polyphyllin II, ; Saponins, ; TFEB protein, rat,			Advantages Discipline Group Project in Higher Education of Hubei Province, (2023XKQT2); Foundation of Hubei Provincial Department of Science and Technology, (2021CFA009, 2022CFB548, 2023AFB851); Innovative Research Program for Graduates, (YC2022031); National Training Program of Innovation and Entrepreneurship for Undergraduates, (202310929001, 202310929002); National Natural Science Foundation o…	Funding text 1: We thank Liting Yang and Fangzhou Li at the Biomedical Research Institute, Hubei University of Medicine for technical support. This work was supported by grants from the National Natural Science Foundation of China (nos 82372681 and 82203409), the Foundation of Hubei Provincial Department of Science and Technology (nos 2021CFA009, 2022CFB548, and 2023AFB851)), the Advantages Disci…	English
Casari I.; Manfredi M.; Metharom P.; Falasca M.	Casari, Ilaria (55490097400); Manfredi, Marcello (50561914700); Metharom, Pat (6506088202); Falasca, Marco (7004363047)	55490097400; 50561914700; 6506088202; 7004363047	Dissecting lipid metabolism alterations in SARS-CoV-2	2021	10.1016/j.plipres.2021.101092	https://www.scopus.com/inward/record.uri?eid=2-s2.0-85105834653&doi=10.1016%2fj.plipres.2021.101092&partnerID=40&md5=10fa3ae6d7acfd793a4ef87438e4bec8	Severe acute respiratory syndrome coronavirus 2 (SARS-CoV-2) is the cause of the COVID-19 pandemic that has infected over a hundred million people globally. There have been more than two million deaths recorded worldwide, with no end in sight until a widespread vaccination will be achieved. Current research has centred on different aspects of the virus interaction with cell surface receptors, but…	coronavirus; COVID-19; dyslipidaemia; Lipid Metabolism; SARS-CoV-2	COVID-19; Humans; Lipid Metabolism; Pandemics; SARS-CoV-2; acylcarnitine; alpha4 integrin; angiotensin converting enzyme 2; annexin; apilimod; arachidonic acid; autophagy related protein 12; autophagy related protein 5; bile acid; bilirubin; C reactive protein; cathepsin L; caveolin 1; CD63 antigen; CD81 antigen; CD82 antigen; coronavirus envelope protein; coronavirus nucleocapsid protein; corona…		alpha4 integrin, 355485-74-4; apilimod, 541550-19-0; arachidonic acid, 506-32-1, 6610-25-9, 7771-44-0; bilirubin, 18422-02-1, 635-65-4; C reactive protein, 9007-41-4; cathepsin L, 60616-82-2; docosahexaenoic acid, 25167-62-8, 32839-18-2; docosapentaenoic acid, 25448-00-4, 32839-34-2; fatty acid synthase, 9045-77-6; germinal center kinase, ; glycerophosphoethanolamine, 1190-00-7; glycerophosphoryl…			DIMET; Department of Excellence; Università del Piemonte Orientale; Ministero dell’Istruzione, dell’Università e della Ricerca, MIUR	This work was partially supported by the AGING Project – Department of Excellence – DIMET, Università del Piemonte Orientale”, MIUR ITALY to MM. This research did not receive any specific grant from funding agencies in the public, commercial, or not-for-profit sectors. Figures were created with BioRender.com .	English	All Open Access; Bronze Open Access; Green Open Access
Parolo S.; Tomasoni D.; Bora P.; Ramponi A.; Kaddi C.; Azer K.; Domenici E.; Neves-Zaph S.; Lombardo R.	Parolo, Silvia (55173827400); Tomasoni, Danilo (57218953992); Bora, Pranami (57525941600); Ramponi, Alan (57218953150); Kaddi, Chanchala (23390031500); Azer, Karim (12794497700); Domenici, Enrico (6603420961); Neves-Zaph, Susana (7003591389); Lombardo, Rosario (57190219224)	55173827400; 57218953992; 57525941600; 57218953150; 23390031500; 12794497700; 6603420961; 7003591389; 57190219224	Reconstruction of the Cytokine Signaling in Lysosomal Storage Diseases by Literature Mining and Network Analysis	2021	10.3389/fcell.2021.703489	https://www.scopus.com/inward/record.uri?eid=2-s2.0-85114366086&doi=10.3389%2ffcell.2021.703489&partnerID=40&md5=69b24ceaf941f9e12b9cc78664b1a11b	Lysosomal storage diseases (LSDs) are characterized by the abnormal accumulation of substrates in tissues due to the deficiency of lysosomal proteins. Among the numerous clinical manifestations, chronic inflammation has been consistently reported for several LSDs. However, the molecular mechanisms involved in the inflammatory response are still not completely understood. In this study, we perform…	ASMD; cytokine; Fabry; Gaucher; lysosomal storage diseases; natural language processing; systems biology; text-mining	alpha galactosidase; beta glucosidase; C-C motif chemokine 18; growth arrest and DNA damage inducible protein 153; interferon regulatory factor 7; interleukin 4; interleukin 6; interleukin 8; nuclear receptor related factor 1; protein c jun; RANTES; sphingolipid; STAT1 protein; STAT2 protein; tumor necrosis factor; Article; B lymphocyte; controlled study; cytokine signaling; dendritic cell; Fabry…		alpha galactosidase, 9025-35-8; beta glucosidase, 51683-43-3, 9001-22-3; interleukin 8, 114308-91-7			Sanofi	This study was partially funded by Sanofi.	English	All Open Access; Gold Open Access; Green Open Access
Wiesinger A.-M.; Bigger B.; Giugliani R.; Lampe C.; Scarpa M.; Moser T.; Kampmann C.; Zimmermann G.; Lagler F.B.	Wiesinger, Anna-Maria (57726728500); Bigger, Brian (6602317807); Giugliani, Roberto (7005600401); Lampe, Christina (53663901800); Scarpa, Maurizio (7005691513); Moser, Tobias (57192693725); Kampmann, Christoph (7003869133); Zimmermann, Georg (57143766400); Lagler, Florian B. (14061979400)	57726728500; 6602317807; 7005600401; 53663901800; 7005691513; 57192693725; 7003869133; 57143766400; 14061979400	An Innovative Tool for Evidence-Based, Personalized Treatment Trials in Mucopolysaccharidosis	2023	10.3390/pharmaceutics15051565	https://www.scopus.com/inward/record.uri?eid=2-s2.0-85160394519&doi=10.3390%2fpharmaceutics15051565&partnerID=40&md5=223ec55c73717d18982909f210e44d06	Mucopolysaccharidosis (MPS) is a group of rare metabolic diseases associated with reduced life expectancy and a substantial unmet medical need. Immunomodulatory drugs could be a relevant treatment approach for MPS patients, although they are not licensed for this population. Therefore, we aim to provide evidence justifying fast access to innovative individual treatment trials (ITTs) with immunomo…	decision analysis framework; immunomodulation; individual treatment trials; mucopolysaccharidosis; personalized medicine; risk–benefit assessment	abatacept; adalimumab; alemtuzumab; anakinra; ataluren; cladribine; genistein; immunomodulating agent; odiparcil; pentosan polysulfate; Article; consensus development; disease classification; evidence based medicine; human; intention to treat analysis; medical decision making; mucopolysaccharidosis; personalized medicine; phenotype; quality of life; quantitative analysis; risk benefit analysis; t…		abatacept, 332348-12-6; adalimumab, 331731-18-1, 1446410-95-2; alemtuzumab, 216503-57-0; anakinra, 143090-92-0; ataluren, 775304-57-9, 775304-59-1; cladribine, 4291-63-8; genistein, 446-72-0, 690224-00-1; odiparcil, 137215-12-4; pentosan polysulfate, 116001-96-8, 37300-21-3, 37319-17-8, 140207-93-8			national patient organization MPS	This research was funded by the national patient organization MPS Austria https://www.mps-austria.at.	English	All Open Access; Gold Open Access; Green Open Access
Mucke H.A.M.	Mucke, Hermann A.M. (56261717200)	56261717200	Drug Repurposing Patent Applications January-March 2021	2021	10.1089/adt.2021.051	https://www.scopus.com/inward/record.uri?eid=2-s2.0-85110165730&doi=10.1089%2fadt.2021.051&partnerID=40&md5=88c4a978c5f8fd4c4c609e4277ba60de	[No abstract available]		anthelmintic agent; antihistaminic agent; azasetron; cholinesterase inhibitor; clozapine; disulfiram; ganciclovir; hyperforin; navitoclax; pyrithione zinc; rifampicin; RNA directed DNA polymerase inhibitor; temsirolimus; ursodeoxycholic acid; alcohol withdrawal syndrome; antidepressant activity; autoimmune disease; congenital blood vessel malformation; drug repositioning; genetic disorder; hair c…		azasetron, 123039-99-6, 123040-16-4, 123040-69-7, 141922-90-9, 2025360-90-9; clozapine, 5786-21-0; disulfiram, 97-77-8; ganciclovir, 82410-32-0; hyperforin, 11079-53-1; navitoclax, 923564-51-6, 1000696-69-4, 1093851-28-5; pyrithione zinc, 13463-41-7; rifampicin, 13292-46-1; temsirolimus, 162635-04-3, 343261-52-9; ursodeoxycholic acid, 128-13-2, 2898-95-5					English
Al-Bari A.A.	Al-Bari, Abdul Alim (8918678700)	8918678700	Inhibition of autolysosomes by repurposing drugs as a promising therapeutic strategy for the treatment of cancers	2022	10.1080/26895293.2022.2078894	https://www.scopus.com/inward/record.uri?eid=2-s2.0-85131100945&doi=10.1080%2f26895293.2022.2078894&partnerID=40&md5=27f141e6a584a819854b8346ae897eed	Autophagy process coordinates lysosomal destruction of cytoplasmic materials including damaged organelles and proteins. The double-membranous ‘autophagosome’ selectively sequesters the cytosolic components, followed by ‘autolysosome’ formation for degradation. By recycling energy, autophagy preserves intracellular homeostasis. Autophagy also acts a crucial function in various cellular events incl…	Autolysosome; autophagy-lysosomal pathway; cancer therapy; chloroquine analogue; drug repurposing; lysosomal function								English	All Open Access; Gold Open Access
Racchetti G.; Meldolesi J.	Racchetti, Gabriella (6602527813); Meldolesi, Jacopo (7103407448)	6602527813; 7103407448	Four distinct cytoplasmic structures generate and release specific vesicles, thus opening the way to intercellular communication	2023	10.20517/evcna.2023.03	https://www.scopus.com/inward/record.uri?eid=2-s2.0-85162841913&doi=10.20517%2fevcna.2023.03&partnerID=40&md5=c0c4c073332d906ebe038355e184765c	In all cells, generation and release of specific vesicles are the initial steps of back-and-forth intercellular communication. These processes are critical in normal physiology and pathophysiology. Vesicles have particular functions appropriate to their targets. When stimulated, they are released into the extracellular space. Four cytoplasmic membrane-bound structures generate their particular ve…	Autophagosomes; cargo; ectosomes and exosomes; endo-lysosomes; endocytosis; exocytosis; extracellular vesicles (EVs); lysosome storage disorders (LSDs); membrane fusions; microdomains; multivesicular bodies (MVBs); unconventional protein secretion (UPS)								English	All Open Access; Gold Open Access
Joosten M.D.W.; Clabbers J.M.K.; Jonca N.; Mazereeuw-Hautier J.; Gostyński A.H.	Joosten, M.D.W. (57804001800); Clabbers, J.M.K. (56703224200); Jonca, N. (6506934186); Mazereeuw-Hautier, J. (6701803671); Gostyński, A.H. (35268243800)	57804001800; 56703224200; 6506934186; 6701803671; 35268243800	New developments in the molecular treatment of ichthyosis: review of the literature	2022	10.1186/s13023-022-02430-6	https://www.scopus.com/inward/record.uri?eid=2-s2.0-85134212655&doi=10.1186%2fs13023-022-02430-6&partnerID=40&md5=bed46e380747aedd0089e83c54342022	Ichthyosis covers a wide spectrum of diseases affecting the cornification of the skin. In recent years, new advances in understanding the pathophysiology of ichthyosis have been made. This knowledge, combined with constant development of pathogenesis-based therapies, such as protein replacement therapy and gene therapy, are rather promising for patients with inherited skin diseases. Several ongoi…	Biological therapy; Gene therapy; Ichthyosis; Management; Replacement therapy; Small molecule therapy	Humans; Ichthyosis; Netherton Syndrome; Skin; Skin Neoplasms; adalimumab; alpha 1 antitrypsin; cholesterol; connexin 26; corneodesmosin; cytokeratin 10; dermatological agent; dupilumab; fatty aldehyde dehydrogenase; gsk 951; imsidolimab; inetagugene geperpavec; infliximab; ixekizumab; kb 104; lm 030; mevinolin; omega O acylceramide; protein glutamine gamma glutamyltransferase; reproxalap; secukin…		adalimumab, 331731-18-1, 1446410-95-2; alpha 1 antitrypsin, 9041-92-3; cholesterol, 57-88-5; dupilumab, 1190264-60-8; imsidolimab, 2102543-86-0; inetagugene geperpavec, 2374924-65-7; infliximab, 170277-31-3; ixekizumab, 1143503-69-8, 1329632-62-3; mevinolin, 75330-75-5; protein glutamine gamma glutamyltransferase, 80146-85-6; protein glutamine gamma glutamyltransferase 2, ; reproxalap, 916056-79-…	bpr 277; gsk 951; kb 104; kb 105; ns 2; sxr 1096				English	All Open Access; Gold Open Access; Green Open Access
Niazi S.K.	Niazi, Sarfaraz K. (7004749563)	7004749563	The Future of Pharmaceuticals: A Nonlinear Analysis	2022	10.1201/9781003146933	https://www.scopus.com/inward/record.uri?eid=2-s2.0-85138399538&doi=10.1201%2f9781003146933&partnerID=40&md5=3ca5dd36f60f3d81119e72629a9d568e	Before now, biological systems could only be expressed in terms of linear relationships, however, as knowledge grows and new techniques of analysis on biological systems is made available, we are realizing the non-linearity of these systems. The concepts and techniques of nonlinear analysis allow for more realistic and accurate models in science. The Future of Pharmaceuticals: A Nonlinear Analysi…									English
Perneel J.; Rademakers R.	Perneel, Jolien (57217090911); Rademakers, Rosa (57226036397)	57217090911; 57226036397	Identification of TMEM106B amyloid fibrils provides an updated view of TMEM106B biology in health and disease	2022	10.1007/s00401-022-02486-5	https://www.scopus.com/inward/record.uri?eid=2-s2.0-85139571719&doi=10.1007%2fs00401-022-02486-5&partnerID=40&md5=f7e3036fd9e60b7242477fcb3662a559	Since the initial identification of TMEM106B as a risk factor for frontotemporal lobar degeneration (FTLD), multiple genetic studies have found TMEM106B variants to modulate disease risk in a variety of brain disorders and healthy aging. Neurodegenerative disorders are typically characterized by inclusions of misfolded proteins and since lysosomes are an important site for cellular debris clearan…	Aggregation; Amyloid fibrils; Frontotemporal dementia; Lysosomal dysfunction; Progranulin; TMEM106B	Amyloid; Biology; Frontotemporal Lobar Degeneration; Humans; Intercellular Signaling Peptides and Proteins; Lysosomes; Membrane Proteins; Nerve Tissue Proteins; Progranulins; amyloid; grn protein; membrane protein; progranulin; TAR DNA binding protein; tmem106b protein; unclassified drug; amyloid; membrane protein; nerve protein; signal peptide; TMEM106B protein, human; aging; aging related tau a…		amyloid, 11061-24-8; progranulin, 139316-59-9; Amyloid, ; Intercellular Signaling Peptides and Proteins, ; Membrane Proteins, ; Nerve Tissue Proteins, ; Progranulins, ; TMEM106B protein, human,			National Institutes of Health, NIH; U.S. Department of Defense, DOD; Fonds Wetenschappelijk Onderzoek, FWO, (11M1622N)	J.P is supported by a fellowship from Research Foundation – Flanders (FWO, application 11M1622N). Dr. Rademakers is a member of the Scientific Advisory Board of Arkuda Therapeutics and receives invention royalties from a patent related to progranulin. Dr. Rademakers receives research support from the National Institutes of Health (NIH) and the Department of Defense (DOD). Figures were created wit…	English	All Open Access; Green Open Access; Hybrid Gold Open Access
Moos W.H.; Faller D.V.; Glavas I.P.; Harpp D.N.; Kamperi N.; Kanara I.; Kodukula K.; Mavrakis A.N.; Pernokas J.; Pernokas M.; Pinkert C.A.; Powers W.R.; Steliou K.; Tamvakopoulos C.; Vavvas D.G.; Zamboni R.J.; Sampani K.	Moos, Walter H. (7006268012); Faller, Douglas V. (7005085642); Glavas, Ioannis P. (8452409400); Harpp, David N. (7006391964); Kamperi, Natalia (57320802400); Kanara, Iphigenia (57192821320); Kodukula, Krishna (55881800500); Mavrakis, Anastasios N. (55365841400); Pernokas, Julie (57192819811); Pernokas, Mark (57204622044); Pinkert, Carl A. (7004317441); Powers, Whitney R. (57192820799); Steliou, K…	7006268012; 7005085642; 8452409400; 7006391964; 57320802400; 57192821320; 55881800500; 55365841400; 57192819811; 57204622044; 7004317441; 57192820799; 6603006840; 8582503800; 6602696654; 55394983900; 57204446943	Pathogenic mitochondrial dysfunction and metabolic abnormalities	2021	10.1016/j.bcp.2021.114809	https://www.scopus.com/inward/record.uri?eid=2-s2.0-85118321554&doi=10.1016%2fj.bcp.2021.114809&partnerID=40&md5=01927d46c0dc042a15bec8ae1775d8c0	Herein we trace links between biochemical pathways, pathogenesis, and metabolic diseases to set the stage for new therapeutic advances. Cellular and acellular microorganisms including bacteria and viruses are primary pathogenic drivers that cause disease. Missing from this statement are subcellular compartments, importantly mitochondria, which can be pathogenic by themselves, also serving as key …	Biochemical pathways; Diseases; Disorders; Dysfunction; Homeostasis; Metabolic abnormalities; Mitochondrial diseases; Pathogenesis; Pathogenesis and pathogenic drivers; Physiological networks; Reprogramming; Therapeutics	Animals; COVID-19; Diet, Healthy; Energy Metabolism; Humans; Metabolic Diseases; Mitochondria; Mitochondrial Diseases; Neurodegenerative Diseases; Oxidative Stress; adenosine triphosphate; synthetase; bacterium; biochemical analysis; cell compartmentalization; cell reprogramming technique; central nervous system; coronavirus disease 2019; disorders of mitochondrial functions; groups by age; homeo…		adenosine triphosphate, 15237-44-2, 56-65-5, 987-65-5; synthetase, 9031-56-5, 9031-57-6			MitoCure Foundation	We gratefully acknowledge generous financial support from the MitoCure Foundation.	English	All Open Access; Green Open Access; Hybrid Gold Open Access
Scafuri B.; Verdino A.; D'Arminio N.; Marabotti A.	Scafuri, Bernardina (57160353800); Verdino, Anna (57195252628); D'Arminio, Nancy (57660952200); Marabotti, Anna (6602147686)	57160353800; 57195252628; 57660952200; 6602147686	Computational methods to assist in the discovery of pharmacological chaperones for rare diseases	2022	10.1093/bib/bbac198	https://www.scopus.com/inward/record.uri?eid=2-s2.0-85139267859&doi=10.1093%2fbib%2fbbac198&partnerID=40&md5=ba518e183d6249fd79f2e5a2ca6cad22	Pharmacological chaperones are chemical compounds able to bind proteins and stabilize them against denaturation and following degradation. Some pharmacological chaperones have been approved, or are under investigation, for the treatment of rare inborn errors of metabolism, caused by genetic mutations that often can destabilize the structure of the wild-type proteins expressed by that gene. Given …	computational biology; molecular dynamics simulations; pharmacological chaperones; rare diseases; stability; virtual screening						BANCAD; Ministero dell’Istruzione, dell’Università e della Ricerca, MIUR, (2017483NH8, FFABR2017); Università degli Studi di Salerno, UNISA, (ORSA199808, ORSA208455, ORSA219407)	This work was supported by UNIVERSITY OF SALERNO(ORSA199808, ORSA208455 and ORSA219407); by MIUR (FFABR2017 and PRIN2017 program, grantnumber: 2017483NH8); and by BANCAD'ITALIA.	English
Sfera A.; Thomas K.G.; Andronescu C.V.; Jafri N.; Sfera D.O.; Sasannia S.; Zapata-Martín del Campo C.M.; Maldonado J.C.	Sfera, Adonis (54789274600); Thomas, Karina G. (57577961400); Andronescu, Christina V. (57577519500); Jafri, Nyla (57209977160); Sfera, Dan O. (57733463900); Sasannia, Sarvin (57725541500); Zapata-Martín del Campo, Carlos M. (57202070819); Maldonado, Jose C. (57221441978)	54789274600; 57577961400; 57577519500; 57209977160; 57733463900; 57725541500; 57202070819; 57221441978	Bromodomains in Human-Immunodeficiency Virus-Associated Neurocognitive Disorders: A Model of Ferroptosis-Induced Neurodegeneration	2022	10.3389/fnins.2022.904816	https://www.scopus.com/inward/record.uri?eid=2-s2.0-85131637145&doi=10.3389%2ffnins.2022.904816&partnerID=40&md5=7461a58cbdbef01a61cefde655ec2384	Human immunodeficiency virus (HIV)-associated neurocognitive disorders (HAND) comprise a group of illnesses marked by memory and behavioral dysfunction that can occur in up to 50% of HIV patients despite adequate treatment with combination antiretroviral drugs. Iron dyshomeostasis exacerbates HIV-1 infection and plays a major role in Alzheimer’s disease pathogenesis. In addition, persons living w…	BRD4; ferroptosis; iron; miR-29; neurodegenerative disorders	acetamide derivative; acetylcysteine; antiporter; bafilomycin A1; cathepsin B inhibitor; chloroquine; chondroitin sulfate iron; concanamycin A; cystine; ferritin; hydrazine derivative; hydroxychloroquine; iron chelating agent; iron regulatory protein 2; microRNA 29; pbt 434; psychotropic agent; pyridine derivative; quinazoline derivative; thiazole derivative; autophagy (cellular); ferroptosis; HI…		acetylcysteine, 616-91-1; bafilomycin A1, 88899-55-2; chloroquine, 132-73-0, 3545-67-3, 50-63-5, 54-05-7, 1446-17-9; chondroitin sulfate iron, 54391-57-0; concanamycin A, 66771-59-3, 80890-47-7; cystine, 24645-67-8, 56-89-3, 6020-39-9; ferritin, 9007-73-2; hydroxychloroquine, 118-42-3, 525-31-5, 137433-23-9, 137433-24-0; pbt 434, 1232840-87-7	pbt 434				English	All Open Access; Gold Open Access; Green Open Access
Alajangi H.K.; Kaur M.; Sharma A.; Rana S.; Thakur S.; Chatterjee M.; Singla N.; Jaiswal P.K.; Singh G.; Barnwal R.P.	Alajangi, Hema Kumari (57503176700); Kaur, Mandeep (58399354600); Sharma, Akanksha (57217044355); Rana, Sumedh (57722748000); Thakur, Shipali (57639790400); Chatterjee, Mary (57201744992); Singla, Neha (26536665900); Jaiswal, Pradeep Kumar (57722426600); Singh, Gurpal (57675703600); Barnwal, Ravi Pratap (10939174400)	57503176700; 58399354600; 57217044355; 57722748000; 57639790400; 57201744992; 26536665900; 57722426600; 57675703600; 10939174400	Blood–brain barrier: emerging trends on transport models and new-age strategies for therapeutics intervention against neurological disorders	2022	10.1186/s13041-022-00937-4	https://www.scopus.com/inward/record.uri?eid=2-s2.0-85131152207&doi=10.1186%2fs13041-022-00937-4&partnerID=40&md5=28fe78282e54d355f0de7e7f9b1d6662	The integrity of the blood–brain barrier (BBB) is essential for normal central nervous system (CNS) functioning. Considering the significance of BBB in maintaining homeostasis and the neural environment, we aim to provide an overview of significant aspects of BBB. Worldwide, the treatment of neurological diseases caused by BBB disruption has been a major challenge. BBB also restricts entry of neu…	BBB dysfunction; Blood–brain barrier; Central nervous system; Drug delivery; Nanoparticles; Neurological diseases	Biological Transport; Blood-Brain Barrier; Central Nervous System Diseases; Drug Delivery Systems; Humans; Nanotechnology; central nervous system agents; chimeric protein; lipid; monoclonal antibody; nanoparticle; polymer; active transport; Alzheimer disease; amyotrophic lateral sclerosis; bacterial meningitis; Bickerstaff brainstem encephalitis; blood brain barrier; blood cerebrospinal fluid bar…		lipid, 66455-18-3			Department of Health Research, India, DHR, (YSS/2020/000047/PRCYSS)	We acknowledge members of GS lab and RPB lab for useful suggestions. HKA is supported by DHR young scientist program (Grant No. YSS/2020/000047/PRCYSS).	English	All Open Access; Gold Open Access; Green Open Access
Bellomo F.; De Leo E.; Taranta A.; Giaquinto L.; Di Giovamberardino G.; Montefusco S.; Rega L.R.; Pastore A.; Medina D.L.; Di Bernardo D.; De Matteis M.A.; Emma F.	Bellomo, Francesco (36942495700); De Leo, Ester (53984130000); Taranta, Anna (57206409826); Giaquinto, Laura (8536740500); Di Giovamberardino, Gianna (10641044500); Montefusco, Sandro (35181708900); Rega, Laura Rita (37117755400); Pastore, Anna (7101941844); Medina, Diego Luis (7102063349); Di Bernardo, Diego (57191827009); De Matteis, Maria Antonietta (7004397655); Emma, Francesco (6701866332)	36942495700; 53984130000; 57206409826; 8536740500; 10641044500; 35181708900; 37117755400; 7101941844; 7102063349; 57191827009; 7004397655; 6701866332	Drug repurposing in rare diseases: An integrative study of drug screening and transcriptomic analysis in nephropathic cystinosis	2021	10.3390/ijms222312829	https://www.scopus.com/inward/record.uri?eid=2-s2.0-85119685155&doi=10.3390%2fijms222312829&partnerID=40&md5=8b2d8f37dd52ef25f27524ce57bd81fa	Diagnosis and cure for rare diseases represent a great challenge for the scientific community who often comes up against the complexity and heterogeneity of clinical picture associated to a high cost and time-consuming drug development processes. Here we show a drug repurposing strategy applied to nephropathic cystinosis, a rare inherited disorder belonging to the lysosomal storage diseases. This…	Cystinosis; Drug repositioning; High content screening; High throughput screening; Transcriptome	caspase 3; caspase 7; transcriptome; Article; controlled study; differential gene expression; drug repositioning; drug screening; gene expression; genetic disorder; high throughput sequencing; human; human cell; lysosome storage disease; metabolic pathway analysis; nephropathic cystinosis; rare disease; RNA sequencing; transcriptomics; treatment response		caspase 3, 169592-56-7; caspase 7, 189258-14-8			Cystinosis Research Foundation, CRF, (CRFS-2011); European Research Council, ERC, (670881); Fondazione Telethon, FT, (TGM11CB1); Ministero della Salute, (5 × 1000); Associazione Italiana per la Ricerca sul Cancro, AIRC, (IG2013_14761)	Funding: This research was funded by Cystinosis Research Foundation, (grant CRFS-2011) and by Italian Ministry of Health, (Ricerca Corrente and 5 × 1000). Furthermore, M.A.D.M. acknowledges the support of Telethon (grant TGM11CB1), the Italian Association for Cancer Research (grant IG2013_14761), and European Research Council Advanced Investigator grant 670881 (SYSMET).	English	All Open Access; Gold Open Access; Green Open Access
Vicencio E.; Nuñez-Belmar J.; Cardenas J.P.; Cortés B.I.; Martin A.J.M.; Maracaja-Coutinho V.; Rojas A.; Cafferata E.A.; González-Osuna L.; Vernal R.; Cortez C.	Vicencio, Emiliano (57208001587); Nuñez-Belmar, Josefa (58055029100); Cardenas, Juan P. (35387679700); Cortés, Bastian I. (57207998566); Martin, Alberto J. M. (14719808500); Maracaja-Coutinho, Vinicius (29068002000); Rojas, Adolfo (57546938600); Cafferata, Emilio A. (57193676929); González-Osuna, Luis (57193367583); Vernal, Rolando (8384227500); Cortez, Cristian (53871143800)	57208001587; 58055029100; 35387679700; 57207998566; 14719808500; 29068002000; 57546938600; 57193676929; 57193367583; 8384227500; 53871143800	Transcriptional Signatures and Network-Based Approaches Identified Master Regulators Transcription Factors Involved in Experimental Periodontitis Pathogenesis	2023	10.3390/ijms241914835	https://www.scopus.com/inward/record.uri?eid=2-s2.0-85174723049&doi=10.3390%2fijms241914835&partnerID=40&md5=a32baada057dbb193fb4f32e8d34be22	Periodontitis is a chronic inflammatory disease characterized by the progressive and irreversible destruction of the periodontium. Its aetiopathogenesis lies in the constant challenge of the dysbiotic biofilm, which triggers a deregulated immune response responsible for the disease phenotype. Although the molecular mechanisms underlying periodontitis have been extensively studied, the regulatory …	chronic inflammation; gene expression; gene regulatory networks; master regulators transcription factors; periodontitis; transcriptome	Animals; Gene Expression Profiling; Gene Regulatory Networks; Mice; Periodontitis; Periodontium; Transcription Factors; Transcriptome; transcription factor; transcriptome; animal; gene expression profiling; gene regulatory network; genetics; mouse; pathology; periodontitis; periodontium		Transcription Factors,			Centro Ciencia & Vida, (FB210008); Chilean Governmental Agencia Nacional de Investigación y Desarrollo; FONDECYT DE INICIACIÓN, (11190073); Fondo Nacional de Desarrollo Científico y Tecnológico, FONDECYT, (11200209, 1211731, 1220999); Agencia Nacional de Investigación y Desarrollo, ANID	This research was made possible through funding from FONDECYT DE INICIACIÓN grant number 11190073 (C.C.) provided by the Chilean Governmental Agencia Nacional de Investigación y Desarrollo (ANID). We also acknowledge the support received from FONDECYT grant numbers 1220999 (R.V.), 1211731 (V.M.C.), and 11200209 (J.P.C.). Furthermore, we thank the partial support received from Centro Ciencia & Vid…	English	All Open Access; Gold Open Access
Park S.; Kim D.; Song J.; Joo J.W.J.	Park, Sungmin (57219854187); Kim, Daeun (57210986312); Song, Jaeseung (57210987209); Joo, Jong Wha J. (49663719600)	57219854187; 57210986312; 57210987209; 49663719600	An integrative transcriptome-wide analysis of amyotrophic lateral sclerosis for the identification of potential genetic markers and drug candidates	2021	10.3390/ijms22063216	https://www.scopus.com/inward/record.uri?eid=2-s2.0-85102762099&doi=10.3390%2fijms22063216&partnerID=40&md5=1e930ef7ef9187c558cf3806cb0f3273	Amyotrophic lateral sclerosis (ALS) is a neurodegenerative neuromuscular disease. Although genome-wide association studies (GWAS) have successfully identified many variants signifi-cantly associated with ALS, it is still difficult to characterize the underlying biological mechanisms inducing ALS. In this study, we performed a transcriptome-wide association study (TWAS) to identify disease-specifi…	Amyotrophic lateral sclerosis; Causal gene; Drug repositioning; Enrichment analysis; Transcriptome-wide association study	Amyotrophic Lateral Sclerosis; Biomarkers; Computational Biology; Drug Development; Drug Repositioning; Gene Expression Profiling; Genetic Markers; Genetic Predisposition to Disease; Humans; Molecular Sequence Annotation; Molecular Targeted Therapy; Risk Assessment; Risk Factors; Transcriptome; Workflow; 16,16 dimethylprostaglandin E2; 3 [3 tert butylthio 1 (4 chlorobenzyl) 5 isopropyl 2 indolyl]…		16,16 dimethylprostaglandin E2, 39746-25-3; 3 [3 tert butylthio 1 (4 chlorobenzyl) 5 isopropyl 2 indolyl] 2,2 dimethylpropionic acid, 118414-82-7, 118427-55-7; adenosine phosphate, 61-19-8, 8063-98-7; androsterone, 53-41-8; bufexamac, 2438-72-4; deptropine, 2169-75-7, 604-51-3; folic acid, 59-30-3, 6484-89-5; mebendazole, 31431-39-7; phentolamine, 50-60-2, 73-05-2; picrotoxinin, 17617-45-7; sulfi…	mk 886; pf 00539758 00; stock 1n 35696		Ministry of Science, ICT and Future Planning, MSIP, (2017R1C1B5017497); Ministry of Science and ICT, South Korea, MSIT; Ministry of Trade, Industry and Energy, MOTIE; Ministry of Trade, Industry and Energy, MOTIE; Korea Institute for Advancement of Technology, KIAT, (P0015296); Ministry of Science, ICT and Future Planning, MSIP, (IITP-2021-2020-0-01789); National Research Foundation of Korea, NRF…	Funding: This research was supported by the MSIT(Ministry of Science and ICT), Korea, under the ITRC(Information Technology Research Center) support program(IITP-2021-2020-0-01789) supervised by the IITP(Institute for Information & Communications Technology Planning & Evaluation); by the Basics Science Research Program through the National Research Foundation of Korea (NRF) funded by the Ministry…	English	All Open Access; Gold Open Access; Green Open Access
Checler F.; da Costa C.A.	Checler, Frédéric (35478289800); da Costa, Cristine Alves (7004469098)	35478289800; 7004469098	Parkin as a Molecular Bridge Linking Alzheimer’s and Parkinson’s Diseases?	2022	10.3390/biom12040559	https://www.scopus.com/inward/record.uri?eid=2-s2.0-85127878906&doi=10.3390%2fbiom12040559&partnerID=40&md5=284274ebeeecb4cfb1048d64dda1bc56	Alzheimer’s (AD) and Parkinson’s (PD) diseases are two distinct age-related pathologies that are characterized by various common dysfunctions. They are referred to as proteinopathies characterized by ubiquitinated protein accumulation and aggregation. This accumulation is mainly due to altered lysosomal and proteasomal clearing processes and is generally accompanied by ER stress disturbance, auto…	Alzheimer’s disease; autophagy; cell death; ER stress; mitochondrial dysfunction; mitophagy; p53; parkin; Parkinson’s disease; PINK1; XBP1s	Alzheimer Disease; Humans; Mitochondria; Parkinson Disease; Protein Kinases; Ubiquitin-Protein Ligases; activating transcription factor 4; activating transcription factor 6; advanced glycation end product; alpha synuclein; amyloid beta protein; amyloid precursor protein; beta asarone; beta synuclein; carbohydrate; cyclic AMP dependent protein kinase; dynamin I; endoplasmic reticulum chaperone BiP…		alpha synuclein, 154040-18-3; amyloid beta protein, 109770-29-8; beta asarone, 5273-86-9; beta synuclein, 216864-08-3; cyclic AMP dependent protein kinase, ; guanosine triphosphatase, 9059-32-9; lipid, 66455-18-3; nicastrin, 300432-82-0; oxidopamine, 1199-18-4, 28094-15-7, 636-00-0; parkin, 356136-82-8; peroxidase, 9003-99-0; presenilin 1, 186986-30-1; presenilin 2, 172593-10-1; proteasome, 14087…			Labex DISTALZ, (ANR-11LABX-0009); Fondation de France, (ANR-20-CE16-008)	Funding: This work was supported by the Labex DISTALZ (Development of Innovative Strategies for a Translational Approach of Alzheimer’s disease; ANR-11LABX-0009), by Fondation de France (WB-2020-27248-Maladie de Parkinson-00107076) and by the ANR (grant ANR-20-CE16-008).	English	All Open Access; Gold Open Access; Green Open Access
Silwal P.; Paik S.; Jeon S.M.; Jo E.-K.	Silwal, Prashanta (55662049100); Paik, Seungwha (57192198158); Jeon, Sang Min (57217795890); Jo, Eun-Kyeong (7003663754)	55662049100; 57192198158; 57217795890; 7003663754	Nuclear receptors as autophagy-based antimicrobial therapeutics	2020	10.3390/cells9091979	https://www.scopus.com/inward/record.uri?eid=2-s2.0-85090103014&doi=10.3390%2fcells9091979&partnerID=40&md5=0cd33b94d33f037d31426f9d535ac845	Autophagy is an intracellular process that targets intracellular pathogens for lysosomal degradation. Autophagy is tightly controlled at transcriptional and post-translational levels. Nuclear receptors (NRs) are a family of transcriptional factors that regulate the expression of gene sets involved in, for example, metabolic and immune homeostasis. Several NRs show promise as host-directed anti-in…	Autophagy; Host defense; Infections; Nuclear receptors	Anti-Infective Agents; Autophagy; Humans; Receptors, Cytoplasmic and Nuclear; bazedoxifene; beclin 1; cathelicidin; CD40 ligand; cell nucleus receptor; estrogen receptor; mammalian target of rapamycin; melatonin receptor; prostaglandin E2; STAT3 protein; tamoxifen; thyroid hormone; thyroid hormone receptor; toll like receptor; toll like receptor 8; transcription factor AP 1; transcription factor …		bazedoxifene, 198481-32-2, 198481-33-3; cathelicidin, 170006-50-5; CD40 ligand, 226713-27-5; prostaglandin E2, 363-24-6; tamoxifen, 10540-29-1; toll like receptor, 409141-78-2; ursodeoxycholic acid, 128-13-2, 2898-95-5; vasculotropin, 127464-60-2; vasculotropin A, 489395-96-2; Anti-Infective Agents, ; Receptors, Cytoplasmic and Nuclear,					English	All Open Access; Gold Open Access; Green Open Access
Sima N.; Sun W.; Gorshkov K.; Shen M.; Huang W.; Zhu W.; Xie X.; Zheng W.; Cheng X.	Sima, Ni (19639505900); Sun, Wei (55486753400); Gorshkov, Kirill (55067114300); Shen, Min (56522237600); Huang, Wei (57208096123); Zhu, Wenge (7404232744); Xie, Xing (7402761418); Zheng, Wei (57803144700); Cheng, Xiaodong (48360950000)	19639505900; 55486753400; 55067114300; 56522237600; 57208096123; 7404232744; 7402761418; 57803144700; 48360950000	Small Molecules Identified from a Quantitative Drug Combinational Screen Resensitize Cisplatin's Response in Drug-Resistant Ovarian Cancer Cells	2018	10.1016/j.tranon.2018.06.002	https://www.scopus.com/inward/record.uri?eid=2-s2.0-85049446666&doi=10.1016%2fj.tranon.2018.06.002&partnerID=40&md5=9d0129f5e3718af41b798bb1c8173572	Drug resistance to chemotherapy occurs in many ovarian cancer patients resulting in failure of treatment. Exploration of drug resistance mechanisms and identification of new therapeutics that overcome the drug resistance can improve patient prognosis. Following a quantitative combination screen of 6060 approved drugs and bioactive compounds in a cisplatin-resistant A2780-cis ovarian cancer cell l…		2 amino n [4 [5 (2 phenanthrenyl) 3 trifluoromethyl 1h pyrazol 1 yl]phenyl]acetamide; 4 [[2 carbamoyl 5 (4,5,6,7 tetrahydro 6,6 dimethyl 4 oxo 3 (trifluoromethyl) 1h indazol 1 yl)phenyl]amino]cyclohexyl glycinate; canertinib; carboplatin; cisplatin; cudc 101; doxorubicin; epidermal growth factor receptor; etoposide; gedatolisib; gsk 923295; messenger RNA; n [3 [[5 chloro 2 [[2 methoxy 4 (4 methyl…		4 [[2 carbamoyl 5 (4,5,6,7 tetrahydro 6,6 dimethyl 4 oxo 3 (trifluoromethyl) 1h indazol 1 yl)phenyl]amino]cyclohexyl glycinate, 908115-27-5; canertinib, 267243-28-7, 289499-45-2, 338796-35-3; carboplatin, 41575-94-4; cisplatin, 15663-27-1, 26035-31-4, 96081-74-2; doxorubicin, 23214-92-8, 25316-40-9; epidermal growth factor receptor, 79079-06-4; etoposide, 33419-42-0, 433304-61-1; gedatolisib, 119…	at 13387; cudc 101; gsk 923295; osu 03012; pf 05212384; snx 5422; sr 3306; ve 821		National Institutes of Health, NIH; National Center for Advancing Translational Sciences, NCATS; National Natural Science Foundation of China, NSFC, (81272862, 81372789); Natural Science Foundation of Zhejiang Province, ZJNSF, (LZ14H160001)	This work was supported by the Intramural Research Programs of the National Center for Advancing Translational Sciences, National Institutes of Health. This work was also supported by grants from National Natural Science Foundation of China (No. 81272862 to NS, No. 81372789 to XC); and from The Key Program of Zhejiang Provincial Natural Science Foundation of China (No. LZ14H160001 to XC).	English	All Open Access; Gold Open Access; Green Open Access
Schiller S.; Henneke M.; Gärtner J.	Schiller, Stina (56349257000); Henneke, Marco (6602673568); Gärtner, Jutta (7101716155)	56349257000; 6602673568; 7101716155	Opening New Horizons in the Treatment of Childhood Onset Leukodystrophies	2019	10.1055/s-0039-1685529	https://www.scopus.com/inward/record.uri?eid=2-s2.0-85069200534&doi=10.1055%2fs-0039-1685529&partnerID=40&md5=b1f2361c3b97806f568b8469dd92ff2e	Leukodystrophies (LDs) predominantly affect the white matter of the central nervous system and its main component, the myelin. The majority of LDs manifests in infancy with progressive neurodegeneration. Main clinical signs are intellectual and motor function losses of already attained developmental skills. Classical LDs include lysosomal storage disorders like metachromatic leukodystrophy (MLD),…	enzyme replacement; gene therapy; leukodystrophy; myelin; neurometabolism; novel therapies	Child; Enzyme Replacement Therapy; Genetic Therapy; Humans; Leukoencephalopathies; Neuroprotective Agents; adeno associated virus vector; cerebroside sulfatase; lentivirus vector; RNA directed DNA polymerase inhibitor; neuroprotective agent; adrenoleukodystrophy; Aicardi Goutieres syndrome; ARSA gene; Canavan disease; childhood disease; CRISPR-CAS9 system; disorders of mitochondrial functions; dr…		cerebroside sulfatase, 9068-68-2; Neuroprotective Agents,					English
Ghosh S.; Dellibovi-Ragheb T.A.; Kerviel A.; Pak E.; Qiu Q.; Fisher M.; Takvorian P.M.; Bleck C.; Hsu V.W.; Fehr A.R.; Perlman S.; Achar S.R.; Straus M.R.; Whittaker G.R.; de Haan C.A.M.; Kehrl J.; Altan-Bonnet G.; Altan-Bonnet N.	Ghosh, Sourish (55003792600); Dellibovi-Ragheb, Teegan A. (55668665700); Kerviel, Adeline (55376973100); Pak, Eowyn (57219869026); Qiu, Qi (57219867041); Fisher, Matthew (57219864328); Takvorian, Peter M. (7005728965); Bleck, Christopher (57207138228); Hsu, Victor W. (7006644169); Fehr, Anthony R. (36061058900); Perlman, Stanley (7102708317); Achar, Sooraj R. (57219866197); Straus, Marco R. (5718…	55003792600; 55668665700; 55376973100; 57219869026; 57219867041; 57219864328; 7005728965; 57207138228; 7006644169; 36061058900; 7102708317; 57219866197; 57189842726; 7006825143; 7003682643; 7005076525; 9271557800; 8782813000	β-Coronaviruses Use Lysosomes for Egress Instead of the Biosynthetic Secretory Pathway	2020	10.1016/j.cell.2020.10.039	https://www.scopus.com/inward/record.uri?eid=2-s2.0-85095859205&doi=10.1016%2fj.cell.2020.10.039&partnerID=40&md5=06b49cd24b782ef4a6d3a8e196c87697	β-Coronaviruses are a family of positive-strand enveloped RNA viruses that includes the severe acute respiratory syndrome coronavirus 2 (SARS-CoV-2). Much is known regarding their cellular entry and replication pathways, but their mode of egress remains uncertain. Using imaging methodologies and virus-specific reporters, we demonstrate that β-coronaviruses utilize lysosomal trafficking for egress…	acidification/deacidification ARL8b; antigen presentation; CD1067700; coronavirus; lysosome; pH; Rab7; SARS-CoV-2; viral egress; viral immunology	ADP-Ribosylation Factors; Animals; COVID-19; Female; HeLa Cells; Heterocyclic Compounds, 2-Ring; Humans; Lysosomes; Mice; rab GTP-Binding Proteins; SARS-CoV-2; Secretory Pathway; Thiourea; Virus Release; cathepsin D; cid 1067700; glucose regulated protein 78; guanosine triphosphatase; guanosine triphosphatase Arl8b; major histocompatibility antigen class 1; protein inhibitor; T lymphocyte recepto…		cathepsin D, 9025-26-7; guanosine triphosphatase, 9059-32-9; Rab7 protein, 185229-47-4; thiourea, 62-56-6; ADP-Ribosylation Factors, ; ARL8B protein, human, ; Arl8B protein, mouse, ; CID1067700, ; Heterocyclic Compounds, 2-Ring, ; rab GTP-Binding Proteins, ; rab7 protein, ; Thiourea,			Children's National Medical Center, Washington, DC), Norma Andrews (University of Maryland; Mary Carrington; Rosa Puertollano; University of Veterinary Medicine, Hannover; National Institutes of Health, NIH, (F32-AI113973, R01 A1091985-05, R01AI35270); National Heart, Lung, and Blood Institute, NHLBI; National Cancer Institute, NCI; National Institute of General Medical Sciences, NIGMS, (R37GM058…	Funding text 1: The authors thank Mary Carrington (NCI, Bethesda, MD), Rosa Puertollano (NHLBI, Bethesda MD), Jyoti Jaiswal (Children's National Medical Center, Washington, DC), Norma Andrews (University of Maryland, College Park, MD), and Graham Brogden (University of Veterinary Medicine, Hannover, Germany) for critical discussions and reagents. P.M.T. was supported by NIH R01 A1091985-05, S.P. …	English	All Open Access; Bronze Open Access; Green Open Access
Arenz C.	Arenz, Christoph (6603725566)	6603725566	Recent advances and novel treatments for sphingolipidoses	2017	10.4155/fmc-2017-0065	https://www.scopus.com/inward/record.uri?eid=2-s2.0-85029928901&doi=10.4155%2ffmc-2017-0065&partnerID=40&md5=8c66b1e2de4d3fd86ac75b63ef6bff0f	Sphingolipidoses are genetically inherited diseases in which genetic mutations lead to functional deficiencies in the enzymes needed for lysosomal degradation of sphingolipid substrates. As a consequence, nondegradable lipids enrich in the lysosomes and lead to fatal pathological phenotypes in affected individuals. In this review, different drug-based treatment strategies including enzyme replace…	enzyme replacement therapy; lysosomal storage diseases; Morbus Fabry; Morbus Gaucher; pharmacological chaperones; protein misfolding; sphingolipidoses; sphingolipids; substrate reduction therapy	alpha-Galactosidase; Enzyme Replacement Therapy; Enzymes; Fabry Disease; Gaucher Disease; Glucosylceramidase; Humans; Lysosomes; Recombinant Proteins; Sphingolipidoses; Sphingolipids; afegostat; agalsidase alfa; agalsidase beta; chaperone; eliglustat; imiglucerase; lucerastat; migalastat; miglustat; sphingolipid; venglustat; alpha galactosidase; enzyme; glucosylceramidase; recombinant protein; sp…		afegostat, 169105-89-9, 919364-56-0; agalsidase alfa, 104138-64-9; eliglustat, 491833-29-5, 928659-70-5; imiglucerase, 154248-97-2; lucerastat, 141206-42-0; migalastat, 108147-54-2; miglustat, 72599-27-0; venglustat, 1401090-53-6; alpha galactosidase, 9025-35-8; glucosylceramidase, 37228-64-1; alpha-Galactosidase, ; Enzymes, ; Glucosylceramidase, ; Recombinant Proteins, ; Sphingolipids,	fabrazyme		Deutsche Forschungsgemeinschaft, DFG, (376/12-1)	The?author?is?grateful?for?generous?financial?support?by? the?Deutsche?Forschungsgemeinschaft?(DFG,?grant?AR? 376/12-1).?The?author?has?no?other?relevant?affiliations?or? financial?involvement?with?any?organization?or?entity?with? a?financial?interest?in?or?financial?conflict?with?the?subject? matter?or?materials?discussed?in?the?manuscript?apart?from? those?disclosed.	English
Reed X.; Schumacher-Schuh A.; Hu J.; Bandres-Ciga S.	Reed, Xylena (40561536800); Schumacher-Schuh, Artur (55502929400); Hu, Jing (57201887589); Bandres-Ciga, Sara (56586205000)	40561536800; 55502929400; 57201887589; 56586205000	Advancing personalized medicine in common forms of parkinson’s disease through genetics: Current therapeutics and the future of individualized management	2021	10.3390/jpm11030169	https://www.scopus.com/inward/record.uri?eid=2-s2.0-85102306219&doi=10.3390%2fjpm11030169&partnerID=40&md5=08f6ce558fbe6d8502e56bc349a4526c	Parkinson’s disease (PD) is a condition with heterogeneous clinical manifestations that vary in age at onset, rate of progression, disease course, severity, motor and non-motor symptoms, and a variable response to antiparkinsonian drugs. It is considered that there are multiple PD etiological subtypes, some of which could be predicted by genetics. The characterization and prediction of these dist…	Clinical trials; Genetics; Parkinson’s disease; Precision medicine	glucosylceramidase; levodopa; phosphotransferase inhibitor; synuclein; tyrosine decarboxylase; Alzheimer disease; amyotrophic lateral sclerosis; attention deficit disorder; brain depth stimulation; brain development; clinical outcome; disease course; disease duration; DNA polymorphism; drug repositioning; drug response; dyskinesia; enzyme activity; exercise; gene expression; gene mutation; geneti…		glucosylceramidase, 37228-64-1; levodopa, 59-92-7; tyrosine decarboxylase, 9002-09-9			National Institute on Aging, NIA; National Institutes of Health, NIH; National Institute of Neurological Disorders and Stroke, NINDS, (Z01-AG000949-02, Z01-ES10198, 1ZIA-NS003154)	Funding: This research was supported, in part, by the Intramural Research Program of the National Institutes of Health (National Institute on Aging, National Institute of Neurological Disorders and Stroke: project numbers 1ZIA-NS003154, Z01-AG000949-02, and Z01-ES10198.	English	All Open Access; Gold Open Access; Green Open Access
Esmail S.; Danter W.R.	Esmail, Sally (57191162650); Danter, Wayne R. (57195954610)	57191162650; 57195954610	Artificially induced pluripotent stem cell-derived whole-brain organoid for modelling the pathophysiology of metachromatic leukodystrophy and drug repurposing	2021	10.3390/biomedicines9040440	https://www.scopus.com/inward/record.uri?eid=2-s2.0-85105264569&doi=10.3390%2fbiomedicines9040440&partnerID=40&md5=dc6696aa47b7ec0e72bea544765987dc	Metachromatic leukodystrophy (MLD) is a rare neurodegenerative disease that results from a deficiency of the lysosomal enzyme arylsulfatase A (ARSA). Worldwide, there are between one in 40,000 and one in 160,000 people living with the disease. While there are currently no effective treatments for MLD, induced pluripotent stem cell-derived brain organoids have the potential to provide a better und…	Artificially induced whole-brain organoids; Drug discovery; Drug repur-posing; Metachromatic leukodystrophy; Rare metabolic disorder								English	All Open Access; Gold Open Access; Green Open Access
Miura K.; Onodera C.; Takagi M.; Koyama R.; Hirano T.; Nishio T.; Hakamata W.	Miura, Kazuki (56449961400); Onodera, Chihiro (57218361861); Takagi, Motonari (57218362687); Koyama, Ryosuke (57027389200); Hirano, Takako (14016022700); Nishio, Toshiyuki (56109215400); Hakamata, Wataru (55928375200)	56449961400; 57218361861; 57218362687; 57027389200; 14016022700; 56109215400; 55928375200	Screening, synthesis, and evaluation of novel isoflavone derivatives as inhibitors of human Golgi β-galactosidase	2020	10.1248/CPB.C20-00194	https://www.scopus.com/inward/record.uri?eid=2-s2.0-85088906913&doi=10.1248%2fCPB.C20-00194&partnerID=40&md5=e924604b213c2a7697e7a1773d677ee4	The genes GLB1 and GALC encode GLB1 isoform 1 and galactocerebrosidase, respectively, which exhibit β-galactosidase activity in human lysosomes. GLB1 isoform 1 has been reported to play roles in rare lysosomal storage diseases. Further, its β-galactosidase activity is the most widely used biomarker of senescent and aging cells; hence, it is called senescence-associated β-galactosidase. Galactocer…	Inhibitor screening; Isoflavone; Lysosomal storage disease; Senescence-associated β-galactosidase; β-galactosidase	beta-Galactosidase; Binding Sites; Cell Line; Crystallography, X-Ray; Drug Design; Enzyme Inhibitors; Golgi Apparatus; High-Throughput Screening Assays; Humans; Inhibitory Concentration 50; Isoflavones; Kinetics; Molecular Docking Simulation; Recombinant Proteins; Structure-Activity Relationship; 7 (2 chlorobenzyloxy) 3 (2 methoxyphenyl) 4h chromen 4 one; 7 (3 methyl 2 butenyloxy) 3 (2 methoxyphe…		beta galactosidase, ; beta-Galactosidase, ; Enzyme Inhibitors, ; GLB1 protein, human, ; Isoflavones, ; Recombinant Proteins,			College of Bioresource Sciences; Institute of Natural Medicine, University of Toyama; RIKEN Center for Sustainable Resource Science; Sasagawa Scientific Research; Nihon University; Japan Agency for Medical Research and Development, AMED; Centre for Studies in Religion and Society, University of Victoria, CSRS; Ministry of Education, Culture, Sports, Science and Technology, Monbusho; RIKEN; Japan …	Funding text 1: Acknowledgments We acknowledge the Chemical Resource Development Research Unit, Technology Platform Division, RIKEN Center for Sustainable Resource Science (CSRS) for providing the Natural Products Depository (NPDepo) chemical library. This research was performed as part of the Cooperative Research Project with the Institute of Natural Medicine, University of Toyama in 2016. We th…	English	All Open Access; Bronze Open Access
Kauss V.; Dambrova M.; Medina D.L.	Kauss, Valerjans (6602795656); Dambrova, Maija (6603578804); Medina, Diego Luis (7102063349)	6602795656; 6603578804; 7102063349	Pharmacological approaches to tackle NCLs	2020	10.1016/j.bbadis.2019.165553	https://www.scopus.com/inward/record.uri?eid=2-s2.0-85073223817&doi=10.1016%2fj.bbadis.2019.165553&partnerID=40&md5=d016d4995a268a482943b7a44399c127	Neuronal ceroid lipofuscinoses, also collectively known as Batten disease, are a group of rare monogenic disorders caused by mutations in at least 13 different genes. They are characterized by the accumulation of lysosomal storage material and progressive neurological deterioration with dementia, epilepsy, retinopathy, motor disturbances, and early death [1]. Although the identification of diseas…	Batten disease; Drug discovery; High content imaging; NCLs	Algorithms; Animals; Humans; Lysosomes; Mutation; Neuronal Ceroid-Lipofuscinoses; Small Molecule Libraries; 8 [4 (1 aminocyclobutyl)phenyl] 9 phenyl 1,2,4 triazolo[3,4 f][1,6]naphthyridin 3(2h) one; adeno associated virus vector; antioxidant; fingolimod; gentamicin; glutamate receptor antagonist; hydroxylamine; immunomodulating agent; mw 151; mycophenolate mofetil; n (tert butyl)hydroxylamine; ne…		8 [4 (1 aminocyclobutyl)phenyl] 9 phenyl 1,2,4 triazolo[3,4 f][1,6]naphthyridin 3(2h) one, 1032349-93-1, 1032350-13-2; fingolimod, 162359-56-0; gentamicin, 1392-48-9, 1403-66-3, 1405-41-0; hydroxylamine, 7803-49-8; mycophenolate mofetil, 116680-01-4, 128794-94-5; resveratrol, 501-36-0; roflumilast, 162401-32-3; rolipram, 61413-54-5; teriflunomide, 108605-62-5, 282716-73-8, 163451-81-8; Small Mole…	fty 720; mk 2206; pf 06266047		TMDMHCSIITT; Horizon 2020 Framework Programme, H2020, (666918); Fondazione Telethon	DLM acknowledges financial support from Italian Telethon Foundation ( TMDMHCSIITT ). VK, MD, and DLM have received grants from the EU Horizon 2020 research and innovation programme under grant agreement No. 666918 (BATCure).	English	All Open Access; Bronze Open Access
Raymer B.; Bhattacharya S.K.	Raymer, Brian (16679810100); Bhattacharya, Samit K. (55371400900)	16679810100; 55371400900	Lead-like Drugs: A Perspective	2018	10.1021/acs.jmedchem.8b00407	https://www.scopus.com/inward/record.uri?eid=2-s2.0-85054084739&doi=10.1021%2facs.jmedchem.8b00407&partnerID=40&md5=c96ca2ee275ffa11dcbbd2645089c90b	Lead-like drugs, or drugs below molecular weight 300, are an important and sometimes overlooked component of the current pharmacopeia and contemporary medicinal chemistry practice. To examine the recent state-of-the-art in lead-like drug discovery, we surveyed recent drug approvals from 2011 to 2017 and top 200 prescribed medications, as well as provide case studies on recently approved lead-like…		Drug Discovery; Drug Evaluation, Preclinical; Molecular Weight; ataluren; brivaracetam; crisaborole; drug; eslicarbazepine acetate; fumaric acid dimethyl ester; lead; lorcaserin; migalastat; norphenazone; pirfenidone; pitolisant; pomalidomide; tasimelteon; tavaborole; teriflunomide; tipiracil; tipiracil plus trifluridine; vortioxetine; drug approval; drug development; drug repositioning; drug scr…		ataluren, 775304-57-9, 775304-59-1; brivaracetam, 357336-20-0; crisaborole, 906673-24-3; eslicarbazepine acetate, 236395-14-5; fumaric acid dimethyl ester, 624-49-7; lead, 7439-92-1, 13966-28-4; lorcaserin, 616202-92-7; migalastat, 108147-54-2; norphenazone, 89-25-8; pirfenidone, 53179-13-8; pitolisant, 362665-56-3; pomalidomide, 19171-19-8, 443912-23-0, 443919-33-3; tasimelteon, 609799-22-6; tav…	aptiom; aubagio; belviq; briviact; esbriet; eucrisa; galafold; hetlioz; kerydin; lonsurf; pomalyst; radicava; tecfidera; translarna; trintellix; wakix				English
Ambrosi G.; Cerri S.; Blandini F.	Ambrosi, Giulia (35316707300); Cerri, Silvia (14009953600); Blandini, Fabio (7006705152)	35316707300; 14009953600; 7006705152	Repurposing opportunities for Parkinson’s disease therapies	2017	10.1201/b20470	https://www.scopus.com/inward/record.uri?eid=2-s2.0-85053986252&doi=10.1201%2fb20470&partnerID=40&md5=ac6658f233b32554f264b57984d1548d	Parkinson’s disease (PD) is an adult neurodegenerative disease affecting approximately 1% of the population over 65 years and 4%-5% over 80 years of age. The rate of disease progression is widely variable among subjects. PD is primarily a sporadic disease (about 90% of cases) (Rodriguez et al. 2015) while about 10% correspond to purely familial forms and have monogenic basis (Lesage and Brice 200…		Amines; Disease control; Gene encoding; Neurodegenerative diseases; Neurons; Proteins; Dopaminergic neurons; Gastrointestinal dysfunction; Gastrointestinal tract; Genetic susceptibility; Olfactory impairments; Postural instabilities; Progressive degeneration; Ubiquitinated proteins; Diagnosis							English
Amanullah A.; Upadhyay A.; Joshi V.; Mishra R.; Jana N.R.; Mishra A.	Amanullah, Ayeman (56188291700); Upadhyay, Arun (57189335137); Joshi, Vibhuti (56189143600); Mishra, Ribhav (56767511300); Jana, Nihar Ranjan (7006695923); Mishra, Amit (57214220793)	56188291700; 57189335137; 56189143600; 56767511300; 7006695923; 57214220793	Progressing neurobiological strategies against proteostasis failure: Challenges in neurodegeneration	2017	10.1016/j.pneurobio.2017.08.005	https://www.scopus.com/inward/record.uri?eid=2-s2.0-85029524870&doi=10.1016%2fj.pneurobio.2017.08.005&partnerID=40&md5=ba6b7179264bd6589089a892cf041a30	Proteins are ordered useful cellular entities, required for normal health and organism's survival. The proteome is the absolute set of cellular expressed proteins, which regulates a wide range of physiological functions linked with all domains of life. In aging cells or under unfavorable cellular conditions, misfolding of proteins generates common pathological events linked with neurodegenerative…	Aging; Natural products; Neurodegeneration; Pharmacological agents; Proteostasis	Aging; Animals; Humans; Neoplasms; Neurodegenerative Diseases; Proteome; Proteostasis; alkaloid; antiinflammatory agent; antineoplastic agent; cardiovascular agent; flavanoid; flavonol derivative; isothiocyanic acid derivative; phenol derivative; proteome; terpene; terpenoid; vitamin; proteome; aging; autophagy; bacterium isolate; Caenorhabditis elegans; cell aging; DNA end joining repair; DNA re…		Proteome,			Department of Science and Technology, Ministry of Science and Technology, India, डीएसटी; Council of Scientific and Industrial Research, India, CSIR; University Grants Commission, UGC; Science and Engineering Research Board, SERB, (EMR/2016/000716); Bangladesh Council of Scientific and Industrial Research, BCSIR; Department of Science and Technology, Government of Kerala	Funding text 1: This work was supported by Extra Mural Research Funding (Individual Centric): Science and Engineering Research Board (SERB) EMR/2016/000716 , Department of Science and Technology, Government of India . AU and VJ were supported by a research fellowship from University Grants Commission, Council for Scientific and Industrial Research, Government of India. The authors would like to t…	English
Volmar C.-H.; Wahlestedt C.; Brothers S.P.	Volmar, Claude-Henry (8833910600); Wahlestedt, Claes (7006085495); Brothers, Shaun P. (6603577054)	8833910600; 7006085495; 6603577054	Orphan diseases: state of the drug discovery art; [Seltene Krankheiten: Aktueller Stand der Pharmaforschung]	2017	10.1007/s10354-015-0423-0	https://www.scopus.com/inward/record.uri?eid=2-s2.0-84955608404&doi=10.1007%2fs10354-015-0423-0&partnerID=40&md5=0b61f6df52253b037567c97ca3a2e713	Since 1983 more than 300 drugs have been developed and approved for orphan diseases. However, considering the development of novel diagnosis tools, the number of rare diseases vastly outpaces therapeutic discovery. Academic centers and nonprofit institutes are now at the forefront of rare disease R&D, partnering with pharmaceutical companies when academic researchers discover novel drugs or targe…	Drug discovery; Gene therapy; Orphan disease; Personalized medicine; Rare disease	Academic Medical Centers; Austria; Drug Discovery; Drug Industry; Forecasting; Genetic Therapy; Interdisciplinary Communication; Intersectoral Collaboration; Pharmaceutical Research; Precision Medicine; Rare Diseases; chaperone; Article; clinical trial (topic); drug development; drug repositioning; drug research; drug screening; food and drug administration; gene therapy; human; nonhuman; persona…					National Institute of Mental Health, NIMH, (R01MH110441); National Institute of Neurological Disorders and Stroke, NINDS, (R01NS092671)		English	All Open Access; Green Open Access
Balogi Z.; Multhoff G.; Jensen T.K.; Lloyd-Evans E.; Yamashima T.; Jäättelä M.; Harwood J.L.; Vígh L.	Balogi, Zsolt (6508296510); Multhoff, Gabrielle (56235444000); Jensen, Thomas Kirkegaard (57220909479); Lloyd-Evans, Emyr (6507285615); Yamashima, Tetsumori (7006666427); Jäättelä, Marja (57205857274); Harwood, John L. (7202903691); Vígh, László (57189701913)	6508296510; 56235444000; 57220909479; 6507285615; 7006666427; 57205857274; 7202903691; 57189701913	Hsp70 interactions with membrane lipids regulate cellular functions in health and disease	2019	10.1016/j.plipres.2019.01.004	https://www.scopus.com/inward/record.uri?eid=2-s2.0-85060754518&doi=10.1016%2fj.plipres.2019.01.004&partnerID=40&md5=d2fbca2c2b714c31b7014361d14bde37	Beyond guarding the cellular proteome the major stress inducible heat shock protein Hsp70 has been shown to interact with lipids. Non-cytosolic Hsp70 stabilizes membranes during stress challenges and, in pathophysiological states, facilitates endocytosis, counteracts apoptotic mechanisms, sustains survival pathways or represents a signal that can be recognized by the immune system. Disease-couple…		Cell Membrane; HSP70 Heat-Shock Proteins; Humans; Membrane Lipids; Neoplasms; Neurodegenerative Diseases; heat shock protein 70; membrane lipid; heat shock protein 70; membrane lipid; cell anchorage; cell function; cell membrane; cell migration; degenerative disease; human; immunology; lipolysis; lysosome; malignant neoplasm; nerve cell necrosis; nonhuman; pathogenesis; priority journal; protein …		HSP70 Heat-Shock Proteins, ; Membrane Lipids,			EU Horizon 2020 BATcure; California Department of Fish and Wildlife, CDFW, (SFB824-3); Kræftens Bekæmpelse, DCS, (R167-A11061); Medical Research Council, MRC, (MR/P007651/1); Biotechnology and Biological Sciences Research Council, BBSRC, (BB/S002774/1); Action Medical Research, AMR; European Research Council, ERC, (AdG 340751); Deutsche Forschungsgemeinschaft, DFG, (STA 1520/1-1 BMBF 01GU0823); J…	Funding text 1: ZB is a Bolyai Research Fellow and supported by UP MS KA-2018-05 and ÚNKP-18-4-PTE-26 new national excellence program of the Ministry of Human Capacities. This work has been supported by also GINOP-2.3.2-15- 2016-00049, GINOP-2.3.3-15-2016-00025 and GINOP-2.3.2-15-2016-00040. Work in the Multhoff laboratory has been supported by DFG (SFB824-3), STA 1520/1-1 BMBF 01GU0823, BMWi (Ai…	English	All Open Access; Green Open Access; Hybrid Gold Open Access
Harilal S.; Jose J.; Parambi D.G.T.; Kumar R.; Unnikrishnan M.K.; Uddin M.S.; Mathew G.E.; Pratap R.; Marathakam A.; Mathew B.	Harilal, Seetha (57210164105); Jose, Jobin (56330314800); Parambi, Della Grace Thomas (36996048500); Kumar, Rajesh (57205872507); Unnikrishnan, Mazhuvancherry Kesavan (7004474222); Uddin, Md. Sahab (57194343265); Mathew, Githa Elizabeth (36872548200); Pratap, Rahul (57216826658); Marathakam, Akash (55694047100); Mathew, Bijo (37000054700)	57210164105; 56330314800; 36996048500; 57205872507; 7004474222; 57194343265; 36872548200; 57216826658; 55694047100; 37000054700	Revisiting the blood-brain barrier: A hard nut to crack in the transportation of drug molecules	2020	10.1016/j.brainresbull.2020.03.018	https://www.scopus.com/inward/record.uri?eid=2-s2.0-85084854220&doi=10.1016%2fj.brainresbull.2020.03.018&partnerID=40&md5=4b5b4f3e8113641e1dc866a7cc7f4c84	Barriers are the hallmark of a healthy physiology, blood-brain barrier (BBB) being a tough nut to crack for most of the antigens and chemical substances. The presence of tight junctions plays a remarkable role in defending the brain from antigenic and pathogenic attacks. BBB constitutes a diverse assemblage of multiple physical and chemical barriers that judiciously restrict the flux of blood sol…	Active efflux; BBB dysfunction; Blood-brain barrier; Transport	Animals; Biological Transport; Blood-Brain Barrier; Brain; Humans; Membrane Proteins; Neurodegenerative Diseases; Pharmaceutical Preparations; Tight Junctions; adenosine triphosphatase (potassium sodium); advanced glycation end product; advanced glycation end product receptor; amino acid transporter; amyloid precursor protein; apolipoprotein E4; calcium channel; carbohydrate transporter; carrier …		adenosine triphosphatase (potassium sodium), ; advanced glycation end product receptor, 198785-73-8, 247590-69-8; copper zinc superoxide dismutase, 149394-67-2; neurotoxin, 39386-17-9; Membrane Proteins, ; Pharmaceutical Preparations,					English
García Fernández J.M.; Ortiz Mellet C.	García Fernández, José M. (57209738639); Ortiz Mellet, Carmen (57209735063)	57209738639; 57209735063	Novel therapies for orphan diseases	2019	10.1021/acsmedchemlett.9b00242	https://www.scopus.com/inward/record.uri?eid=2-s2.0-85069659124&doi=10.1021%2facsmedchemlett.9b00242&partnerID=40&md5=4bad35d7c38b9839d164ed98fd98cdd4	"Orphan" does not mean infrequent: over 7000 rare diseases affect millions of individuals. The US Orphan Drug Act and analogous regulations have succeeded at accelerating the development of novel therapies, but high prices threaten sustainability. Lysosomal storage disorders serve here to illustrate the light and shadows of this burgeoning field. © 2019 American Chemical Society.		orphan drug; Article; drug repositioning; endoplasmic reticulum; Food and Drug Administration; human; lysosome storage disease; priority journal; protein homeostasis; public health							English	All Open Access; Bronze Open Access; Green Open Access
Jäättelä M.; Kallunki T.	Jäättelä, Marja (57205857274); Kallunki, Tuula (6603447725)	57205857274; 6603447725	Lysosome and Cancer	2016	10.1002/9781118978320.ch10	https://www.scopus.com/inward/record.uri?eid=2-s2.0-85017434366&doi=10.1002%2f9781118978320.ch10&partnerID=40&md5=afa506b0ecbd0e814d0cb455ec5f2cee	Cancer development and progression induces fundamental changes in lysosomes, which in turn imposes profound effects in tumor invasion and metastasis and in sensitivity to anticancer treatments. Enhanced lysosomal hydrolase activity, lysosome trafficking, and extracellular secretion of lysosomal hydrolases are important hallmarks of invasive cancer and are associated with its metastatic capacity. …	Cancer development; Cancer-induced changes; Lysosomal function; Lysosomal integrity; Lysosome composition; Molecular changes								English
Rigon L.; De Filippis C.; Napoli B.; Tomanin R.; Orso G.	Rigon, Laura (55867456600); De Filippis, Concetta (57213457908); Napoli, Barbara (57208188117); Tomanin, Rosella (6603451357); Orso, Genny (9037121500)	55867456600; 57213457908; 57208188117; 6603451357; 9037121500	Exploiting the potential of drosophila models in lysosomal storage disorders: Pathological mechanisms and drug discovery	2021	10.3390/biomedicines9030268	https://www.scopus.com/inward/record.uri?eid=2-s2.0-85103033080&doi=10.3390%2fbiomedicines9030268&partnerID=40&md5=49c6025d9a2af0f3f0dcc4deefe4295e	Lysosomal storage disorders (LSDs) represent a complex and heterogeneous group of rare genetic diseases due to mutations in genes coding for lysosomal enzymes, membrane proteins or transporters. This leads to the accumulation of undegraded materials within lysosomes and a broad range of severe clinical features, often including the impairment of central nervous system (CNS). When available, enzym…	Animal model; Autophagy; Drosophila melanogaster; Lysosomal storage disorders; Lysosome; Mucolipidosis; Mucopolysaccharidosis; Neuronal ceroid lipofuscinosis; Sphingolipidosis								English	All Open Access; Gold Open Access; Green Open Access
Klionsky D.J.; Abdel-Aziz A.K.; Abdelfatah S.; Abdellatif M.; Abdoli A.; Abel S.; Abeliovich H.; Abildgaard M.H.; Abudu Y.P.; Acevedo-Arozena A.; Adamopoulos I.E.; Adeli K.; Adolph T.E.; Adornetto A.; Aflaki E.; Agam G.; Agarwal A.; Aggarwal B.B.; Agnello M.; Agostinis P.; Agrewala J.N.; Agrotis A.; Aguilar P.V.; Ahmad S.T.; Ahmed Z.M.; Ahumada-Castro U.; Aits S.; Aizawa S.; Akkoc Y.; Akoumianaki…	Klionsky, Daniel J. (7004321762); Abdel-Aziz, Amal Kamal (56149516300); Abdelfatah, Sara (56515300800); Abdellatif, Mahmoud (56684773900); Abdoli, Asghar (55744046400); Abel, Steffen (57223591064); Abeliovich, Hagai (55936658000); Abildgaard, Marie H. (57200168576); Abudu, Yakubu Princely (57201460776); Acevedo-Arozena, Abraham (8711007700); Adamopoulos, Iannis E. (10738770400); Adeli, Khosrow (7…	7004321762; 56149516300; 56515300800; 56684773900; 55744046400; 57223591064; 55936658000; 57200168576; 57201460776; 8711007700; 10738770400; 7006103707; 56178997200; 9839434600; 36463148800; 7005725866; 7401480415; 35375758200; 7005330161; 7003326894; 7003577835; 57204756458; 7005046768; 8317854400; 57214522941; 55581203700; 23468829600; 35588798700; 56294857000; 14629925700; 57211485705; 1823341…	Guidelines for the use and interpretation of assays for monitoring autophagy (4th edition)1	2021	10.1080/15548627.2020.1797280	https://www.scopus.com/inward/record.uri?eid=2-s2.0-85102619204&doi=10.1080%2f15548627.2020.1797280&partnerID=40&md5=32bc24d3ffd8e3f626d0d619cf3a8fc8	In 2008, we published the first set of guidelines for standardizing research in autophagy. Since then, this topic has received increasing attention, and many scientists have entered the field. Our knowledge base and relevant new technologies have also been expanding. Thus, it is important to formulate on a regular basis updated guidelines for monitoring autophagy in different organisms. Despite n…	Autophagosome; cancer; flux; LC3; lysosome; macroautophagy; neurodegeneration; phagophore; stress; vacuole	Animals; Autophagosomes; Autophagy; Autophagy-Related Proteins; Biological Assay; Biomarkers; Humans; Lysosomes; adenylate kinase; atg16l1 protein; autophagy related protein; autophagy related protein 14; autophagy related protein 18; autophagy related protein 5; autophagy related protein 8 family; beclin 1; biological marker; dfcp1 protein; DNA; gamma interferon; green fluorescent protein; mamma…		adenylate kinase, 9013-02-9; DNA, 9007-49-2; gamma interferon, 82115-62-6; germinal center kinase, ; mammalian target of rapamycin complex 1, ; mammalian target of rapamycin complex 2, ; NIMA related kinase 1, ; oncogene protein v akt, ; oncogene protein v raf, ; phosphatidylinositol 3 kinase, 115926-52-8; protein, 67254-75-5; RNA, 63231-63-0; serine threonine protein kinase ULK1, ; serine/threon…			National Institute of General Medical Sciences, NIGMS, (GM131919); Horizon 2020 Framework Programme, H2020, (646671, 678899, 772853, 819600)	This work was supported by the National Institute of General Medical Sciences [GM131919]. Due to space and other limitations, it is not possible to include all other sources of financial support. In a rapidly expanding and highly dynamic field such as autophagy, it is possible that some authors who should have been included on this manuscript have been missed. D.J.K. extends his apologies to rese…	English	All Open Access; Green Open Access; Hybrid Gold Open Access
Banks W.A.	Banks, William A. (7202540079)	7202540079	Foreword	2020	10.2174/138161282601200225102049	https://www.scopus.com/inward/record.uri?eid=2-s2.0-85080986421&doi=10.2174%2f138161282601200225102049&partnerID=40&md5=393148212de97d84eb753515b269ed12	Advances in various fields were discussed in the reviews and original research articles published in 2019 in Current Pharmaceutical Design. Here, I review some of the major highlights for selected areas. A better understanding of disease mechanisms was a prominent recurrent theme and new therapeutic targets based on those mechanisms are highlighted here. Inflammation and oxidative stress are majo…		Autistic Disorder; Cardiovascular Diseases; Central Nervous System Diseases; Diabetes Mellitus; Drug Delivery Systems; Drug Repositioning; Exosomes; Humans; Nanoparticles; Obesity; Oxidative Stress; 4 aminobutyric acid receptor; amiodarone; amyloid beta protein; cyclooxygenase 2; G protein coupled receptor; hypophysis adenylate cyclase activating polypeptide; inotropic agent; insulin; interleukin…		amiodarone, 1951-25-3, 19774-82-4, 62067-87-2; amyloid beta protein, 109770-29-8; hypophysis adenylate cyclase activating polypeptide, 137061-48-4; insulin, 9004-10-8; ivabradine, 148849-67-6, 148870-80-8, 155974-00-8; melanocortin 4 receptor, 201099-18-5; phentermine, 1197-21-3, 122-09-8; topiramate, 97240-79-4					English
Taylor J.T.; Ellison S.; Pandele A.; Wood S.; Nathan E.; Forte G.; Parker H.; Zindy E.; Elvin M.; Dickson A.; Williams K.J.; Karabatsou K.; McCabe M.; McBain C.; Bigger B.W.	Taylor, Jessica T. (57201024675); Ellison, Stuart (55311279000); Pandele, Alina (57219347707); Wood, Shaun (57203760208); Nathan, Erica (58391124600); Forte, Gabriella (36956532400); Parker, Helen (57200295774); Zindy, Egor (55102804600); Elvin, Mark (56635152700); Dickson, Alan (57208543394); Williams, Kaye J. (35412265700); Karabatsou, Konstantina (14519243900); McCabe, Martin (23106770400); Mc…	57201024675; 55311279000; 57219347707; 57203760208; 58391124600; 36956532400; 57200295774; 55102804600; 56635152700; 57208543394; 35412265700; 14519243900; 23106770400; 7006882397; 6602317807	Actinomycin D downregulates Sox2 and improves survival in preclinical models of recurrent glioblastoma	2020	10.1093/neuonc/noaa051	https://www.scopus.com/inward/record.uri?eid=2-s2.0-85092332161&doi=10.1093%2fneuonc%2fnoaa051&partnerID=40&md5=1e89f5626e71367a2585a579153aa41c	Background. Glioblastoma (GBM) has been extensively researched over the last few decades, yet despite aggressive multimodal treatment, recurrence is inevitable and second-line treatment options are limited. Here, we demonstrate how high-throughput screening (HTS) in multicellular spheroids can generate physiologically relevant patient chemosensitivity data using patient-derived cells in a rapid a…		Animals; Brain Neoplasms; Cell Line, Tumor; Child; Dactinomycin; Glioblastoma; Glioma; Humans; Mice; Neoplastic Stem Cells; SOXB1 Transcription Factors; dactinomycin; temozolomide; transcription factor Sox2; dactinomycin; SOX2 protein, human; transcription factor Sox; animal cell; animal experiment; animal model; animal tissue; Article; brain tissue; cancer cell culture; cancer control; cancer in…		dactinomycin, 1402-38-6, 1402-58-0, 50-76-0; temozolomide, 85622-93-1; Dactinomycin, ; SOX2 protein, human, ; SOXB1 Transcription Factors,					English	All Open Access; Green Open Access; Hybrid Gold Open Access
Sun W.; Zheng W.; Simeonov A.	Sun, Wei (55486753400); Zheng, Wei (57803144700); Simeonov, Anton (14058867100)	55486753400; 57803144700; 14058867100	Drug discovery and development for rare genetic disorders	2017	10.1002/ajmg.a.38326	https://www.scopus.com/inward/record.uri?eid=2-s2.0-85025437291&doi=10.1002%2fajmg.a.38326&partnerID=40&md5=7a488f0aa818610723f5d0e637537b05	Approximately 7,000 rare diseases affect millions of individuals in the United States. Although rare diseases taken together have an enormous impact, there is a significant gap between basic research and clinical interventions. Opportunities now exist to accelerate drug development for the treatment of rare diseases. Disease foundations and research centers worldwide focus on better understanding…	biologics; drug discovery; drug repurposing; genetic disorders; rare diseases; small molecules	Animals; Disease Models, Animal; Drug Discovery; Genetic Diseases, Inborn; Genetic Therapy; Humans; Induced Pluripotent Stem Cells; Rare Diseases; Small Molecule Libraries; United States; adeno associated virus vector; adenovirus vector; agalsidase beta; alipogene tiparvovec; antisense oligonucleotide; biological marker; bisphosphonic acid derivative; clonazepam; fenretinide; growth hormone; hydr…		alipogene tiparvovec, 929881-05-0; clonazepam, 1622-61-3; fenretinide, 65646-68-6, 75686-07-6; growth hormone, 36992-73-1, 37267-05-3, 66419-50-9, 9002-72-6; hydroxyurea, 127-07-1; ivacaftor, 873054-44-5; lumacaftor, 936727-05-8; retigabine, 150812-12-7, 150812-13-8; riluzole, 1744-22-5; sildenafil, 139755-83-2; tetrabenazine, 58-46-8; vorinostat, 149647-78-9; Small Molecule Libraries,	fabrazyme; glybera; revatio, Pfizer; viagra, Pfizer; zolinza, Merck and Co	Merck and Co; Pfizer; Pfizer	National Institutes of Health, NIH; National Center for Advancing Translational Sciences, NCATS, (ZIATR000018)	This work was supported by the Intramural Research Program of the National Center for Advancing Translational Sciences at the National Institutes of Health. We thank Dr. DeeAnn Visk for reading and critiquing the manuscript.	English	All Open Access; Green Open Access
de Leo E.; Elmonem M.A.; Berlingerio S.P.; Berquez M.; Festa B.P.; Raso R.; Bellomo F.; Starborg T.; Janssen M.J.; Abbaszadeh Z.; Cairoli S.; Goffredo B.M.; Masereeuw R.; Devuyst O.; Lowe M.; Levtchenko E.; Luciani A.; Emma F.; Rega L.R.	de Leo, Ester (53984130000); Elmonem, Mohamed A. (55921282400); Berlingerio, Sante Princiero (57197800468); Berquez, Marine (57200244985); Festa, Beatrice Paola (57200248197); Raso, Roberto (56432786400); Bellomo, Francesco (36942495700); Starborg, Tobias (6504349393); Janssen, Manoe Jacoba (36243769300); Abbaszadeh, Zeinab (55672920000); Cairoli, Sara (57191488871); Goffredo, Bianca Maria (55237…	53984130000; 55921282400; 57197800468; 57200244985; 57200248197; 56432786400; 36942495700; 6504349393; 36243769300; 55672920000; 57191488871; 55237165500; 7003434572; 56994324400; 23483679000; 6701308902; 24468250300; 6701866332; 37117755400	Cell-based phenotypic drug screening identifies luteolin as candidate therapeutic for nephropathic cystinosis	2020	10.1681/ASN.2019090956	https://www.scopus.com/inward/record.uri?eid=2-s2.0-85087465943&doi=10.1681%2fASN.2019090956&partnerID=40&md5=8f7c6992dd2856c8d8c1ab3753ccfb70	Background Mutations in the gene that encodes the lysosomal cystine transporter cystinosin cause the lysosomal storage disease cystinosis. Defective cystine transport leads to intralysosomal accumulation and crystallization of cystine. The most severe phenotype, nephropathic cystinosis, manifests during the first months of life, as renal Fanconi syndrome. The cystine-depleting agent cysteamine si…		Amino Acid Transport Systems, Neutral; Animals; Antioxidants; Apoptosis; Autophagy; Cells, Cultured; Cystinosis; Disease Models, Animal; Drug Evaluation, Preclinical; Endocytosis; Humans; Kidney Tubules, Proximal; Low Density Lipoprotein Receptor-Related Protein-2; Luteolin; Lysosomes; Mice; Oxidative Stress; Phenotype; RNA, Messenger; Sequestosome-1 Protein; Zebrafish; beta actin; caspase 3; cat…		caspase 3, 169592-56-7; cathepsin D, 9025-26-7; dactinomycin, 1402-38-6, 1402-58-0, 50-76-0; genistein, 446-72-0, 690224-00-1; luteolin, 491-70-3; Amino Acid Transport Systems, Neutral, ; Antioxidants, ; CTNS protein, human, ; Low Density Lipoprotein Receptor-Related Protein-2, ; Luteolin, ; RNA, Messenger, ; Sequestosome-1 Protein, ; SQSTM1 protein, human, ; Sqstm1 protein, mouse,			Fonds Wetenschappelijk Onderzoek Vlaanderen, (1801110N, 739532, CRFS-2017-007); Cystinosis Research Foundation, CRF, (113301402, CRF-2016-004, E-Rare2-JTC2014); Schweizerischer Nationalfonds zur Förderung der Wissenschaftlichen Forschung, SNF, (310030_146490); Fonds Wetenschappelijk Onderzoek, FWO	These studies were supported by Cystinosis Research Foundation grant CRF-2016-004 (to F. Emma), ERA-Net for Research Programmes on Rare Diseases grant E-Rare2-JTC2014 (to F. Emma, E. Levtchenko and R. Masereeuw), Zon-MW grant 113301402 (to R. Masereeuw), Fonds Wetenschappelijk Onderzoek Vlaanderen grant 1801110N (to E. Levtchenko), European Reference Network for Rare Kidney Diseases (ERKNet) gran…	English	All Open Access; Bronze Open Access; Green Open Access
Bouscary A.; Quessada C.; René F.; Spedding M.; Henriques A.; Ngo S.; Loeffler J.-P.	Bouscary, Alexandra (57188820914); Quessada, Cyril (57210566057); René, Frédérique (7003611360); Spedding, Michael (7005213217); Henriques, Alexandre (36851641300); Ngo, Shyuan (7003395267); Loeffler, Jean-Philippe (35551849500)	57188820914; 57210566057; 7003611360; 7005213217; 36851641300; 7003395267; 35551849500	Drug repositioning in neurodegeneration: An overview of the use of ambroxol in neurodegenerative diseases	2020	10.1016/j.ejphar.2020.173446	https://www.scopus.com/inward/record.uri?eid=2-s2.0-85088947630&doi=10.1016%2fj.ejphar.2020.173446&partnerID=40&md5=eaa11237eec2f2d4b8d92cfd73352b26	Amyotrophic lateral sclerosis (ALS) is the most common motor neuron disease in adults. While it is primarily characterized by the death of upper and lower motor neurons, there is a significant metabolic component involved in the progression of the disease. Two-thirds of ALS patients have metabolic alterations that are associated with the severity of symptoms. In ALS, as in other neurodegenerative…	ALS; Ambroxol; GBA2; Glucosylceramide; Neurodegenerative disease	Ambroxol; Amyotrophic Lateral Sclerosis; Animals; beta-Glucosidase; Disease Models, Animal; Disease Progression; Drug Repositioning; Enzyme Inhibitors; Glucosylceramidase; Humans; Mutation; Nerve Degeneration; Neuroprotective Agents; Spinal Cord; Superoxide Dismutase-1; ambroxol; copper zinc superoxide dismutase; glucosylceramidase; sphingolipid; ambroxol; beta glucosidase; beta-glucosidase 2, mo…		ambroxol, 18683-91-5, 23828-92-4; copper zinc superoxide dismutase, 149394-67-2; glucosylceramidase, 37228-64-1; beta glucosidase, 51683-43-3, 9001-22-3; Ambroxol, ; beta-Glucosidase, ; beta-glucosidase 2, mouse, ; Enzyme Inhibitors, ; GBA2 protein, human, ; Glucosylceramidase, ; Neuroprotective Agents, ; Sod1 protein, mouse, ; Superoxide Dismutase-1,			Association pour la recherche et le d?veloppement de moyens de lutte contre les maladies; Association pour la recherche et le développement de moyens de lutte contre les maladies neurodégénératives; FightMND	Funding text 1: AB salary was supported by funds from «Association pour la recherche et le développement de moyens de lutte contre les maladies neurodégénératives» and CQ salary was supported by funds from «Association pour la recherche et le développement de moyens de lutte contre les maladies neurodégénératives» and from « FightMND (Australia) ». STN is currently supported by a FightMND Mid-Car…	English	All Open Access; Bronze Open Access
Ballout R.A.; Sviridov D.; Bukrinsky M.I.; Remaley A.T.	Ballout, Rami A. (56561215100); Sviridov, Dmitri (7006420487); Bukrinsky, Michael I. (7007172946); Remaley, Alan T. (56639568900)	56561215100; 7006420487; 7007172946; 56639568900	The lysosome: A potential juncture between SARS-CoV-2 infectivity and Niemann-Pick disease type C, with therapeutic implications	2020	10.1096/fj.202000654R	https://www.scopus.com/inward/record.uri?eid=2-s2.0-85084616967&doi=10.1096%2ffj.202000654R&partnerID=40&md5=0f97dc6ab9497ca5ad7b3ffc13d2987a	Drug repurposing is potentially the fastest available option in the race to identify safe and efficacious drugs that can be used to prevent and/or treat COVID-19. By describing the life cycle of the newly emergent coronavirus, SARS-CoV-2, in light of emerging data on the therapeutic efficacy of various repurposed antimicrobials undergoing testing against the virus, we highlight in this review a p…	angiotensin-converting enzyme-2 (ACE2); cathepsins; cholesterol; COVID-19; lipid rafts; lysosomal storage diseases; pandemic	ADAM17 Protein; Adenosine Monophosphate; Alanine; Antiviral Agents; Benzylisoquinolines; Betacoronavirus; Biological Transport; Cathepsin L; Coronavirus Infections; Drug Repositioning; Endocytosis; Endosomes; Glycopeptides; Humans; Hydroxychloroquine; Intracellular Signaling Peptides and Proteins; Lysosomes; Membrane Lipids; Membrane Microdomains; Niemann-Pick Disease, Type C; Oxysterols; Pandemi…		azithromycin, 83905-01-5, 117772-70-0, 121470-24-4; cepharanthine, 481-49-2; chloroquine, 132-73-0, 3545-67-3, 50-63-5, 54-05-7; hydroxychloroquine, 118-42-3, 525-31-5; remdesivir, 1809249-37-3; adenosine phosphate, 61-19-8, 8063-98-7; alanine, 56-41-7, 6898-94-8; cathepsin L, 60616-82-2; dipeptidyl carboxypeptidase, 9015-82-1; proprotein convertase 9, ; serine protease HTRA1, ; serine proteinase…			NIH-funded; NIH‐funded program, (P30‐AI117970); National Institutes of Health, NIH; National Heart, Lung, and Blood Institute, NHLBI, (R01HL131473, ZIAHL006092); National Institute of Allergy and Infectious Diseases, NIAID, (P30AI117970); District of Columbia Developmental Center for AIDS Research, DC D-CFAR	Funding text 1: RB and AR are supported by the Intramural Research Program of the National Heart, Lung, and Blood Institute (NHLBI) [HL006092] at the National Institutes of Health. MB and D.S are supported by a research grant from the National Heart, Lung, and Blood Institute (NHLBI) under award number [R01‐HL131473]. MB is also supported by the District of Columbia Center for AIDS Research (DC‐C…	English	All Open Access; Green Open Access; Hybrid Gold Open Access
Jacobs K.A.; André-Grégoire G.; Maghe C.; Thys A.; Li Y.; Harford-Wright E.; Trillet K.; Douanne T.; Alves Nicolau C.; Frénel J.-S.; Bidère N.; Gavard J.	Jacobs, Kathryn A (57192829913); André-Grégoire, Gwennan (56879131700); Maghe, Clément (57212192663); Thys, An (40361529500); Li, Ying (56465550500); Harford-Wright, Elizabeth (36154416300); Trillet, Kilian (57205002692); Douanne, Tiphaine (57189302545); Alves Nicolau, Carolina (57212199525); Frénel, Jean-Sébastien (24343508800); Bidère, Nicolas (6505947613); Gavard, Julie (10142059600)	57192829913; 56879131700; 57212192663; 40361529500; 56465550500; 36154416300; 57205002692; 57189302545; 57212199525; 24343508800; 6505947613; 10142059600	Paracaspase MALT1 regulates glioma cell survival by controlling endo-lysosome homeostasis	2020	10.15252/embj.2019102030	https://www.scopus.com/inward/record.uri?eid=2-s2.0-85076144971&doi=10.15252%2fembj.2019102030&partnerID=40&md5=7831109fc8a0e08326fb3a71d314de56	Glioblastoma is one of the most lethal forms of adult cancer with a median survival of around 15 months. A potential treatment strategy involves targeting glioblastoma stem-like cells (GSC), which constitute a cell autonomous reservoir of aberrant cells able to initiate, maintain, and repopulate the tumor mass. Here, we report that the expression of the paracaspase mucosa-associated lymphoid tiss…	glioma; lysosome; MALT1; mTOR; protease	Aged; Animals; Apoptosis; Biomarkers, Tumor; Cell Proliferation; Endosomes; Female; Gene Expression Regulation, Neoplastic; Glioma; Homeostasis; Humans; Lymphocyte Activation; Lysosomes; Male; Mice; Mice, Inbred BALB C; Mice, Nude; Middle Aged; Mucosa-Associated Lymphoid Tissue Lymphoma Translocation 1 Protein; Neoplastic Stem Cells; Proteolysis; RNA-Binding Proteins; Signal Transduction; TOR Ser…		cysteine proteinase, ; mucosa associated lymphoid tissue lymphoma translocation protein 1, ; gingipain cysteine endopeptidase, ; target of rapamycin kinase, 171715-28-9; Biomarkers, Tumor, ; MALT1 protein, human, ; MTOR protein, human, ; Mucosa-Associated Lymphoid Tissue Lymphoma Translocation 1 Protein, ; RNA-Binding Proteins, ; TOR Serine-Threonine Kinases,			Ligue nationale contre le cancer comités de Loire‐Atlantique; Maine et Loire; R?gion Pays de la Loire et Nantes M?tropole; Région Pays de la Loire et Nantes Métropole; Association pour la Recherche sur le Cancer, ARC; Fondation pour la recherche juridique, FRJ; Fondation pour la Recherche Médicale, FRM, (DEQ20180339184); Fondation ARC pour la Recherche sur le Cancer, ARC; Ligue Contre le Cancer; …	Funding text 1: We thank SOAP team members (Nantes, France). We thank Steven Nedellec from MicroPicell, as well as Cytocell, and UTE facilities (SFR Santé François Bonamy, Nantes, France). We are also grateful to Daniel Krappmann (German Research Center for Environmental Health, Neuherberg, Germany), Rudi Beyaert (VIB, Ghent, Belgium), and Li Yu (Tsinghua University, Beijing, China) for reagents …	English	All Open Access; Bronze Open Access; Green Open Access
Thirumal Kumar D.; Iyer S.; Christy J.P.; Siva R.; Tayubi I.A.; George Priya Doss C.; Zayed H.	Thirumal Kumar, D. (57218288440); Iyer, Sharada (57204830075); Christy, J. Priyadharshini (57198126970); Siva, R. (16242802500); Tayubi, Iftikhar Aslam (36338053500); George Priya Doss, C. (57218609913); Zayed, Hatem (57200583925)	57218288440; 57204830075; 57198126970; 16242802500; 36338053500; 57218609913; 57200583925	A comparative computational approach toward pharmacological chaperones (NN-DNJ and ambroxol) on N370S and L444P mutations causing Gaucher's disease	2019	10.1016/bs.apcsb.2018.10.002	https://www.scopus.com/inward/record.uri?eid=2-s2.0-85057382710&doi=10.1016%2fbs.apcsb.2018.10.002&partnerID=40&md5=8885e8b7ca8ec73c938e79aee7c8b49d	Gaucher's disease (GD) is the most commonly known lysosomal disorder that occurs due to mutations in the β-glucocerebrosidase (GBA) protein. Our previous findings (Thirumal Kumar, Eldous, Mahgoub, George Priya Doss, Zayed, 2018) and other reports concluded that the mutations N370S and L444P are the most significant mutations that could cause disruptions in protein stability and structure. These d…	Ambroxol; Gaucher's disease; L444P; Molecular docking; Molecular dynamics; N370S; NN-DNJ	1-Deoxynojirimycin; Ambroxol; Gaucher Disease; Glucosylceramidase; Humans; Models, Molecular; Molecular Chaperones; Mutation; afegostat; agents affecting lipid metabolism; ambroxol; chaperone; eliglustat; miglustat; nn dnj; unclassified drug; 1 deoxynojirimycin; ambroxol; chaperone; glucosylceramidase; N-nonyl-1-deoxynojirimycin; blood brain barrier; digestion; drug absorption; drug excretion; dr…		afegostat, 169105-89-9, 919364-56-0; ambroxol, 18683-91-5, 23828-92-4; eliglustat, 491833-29-5, 928659-70-5; miglustat, 72599-27-0; 1 deoxynojirimycin, 19130-96-2, 73285-50-4; glucosylceramidase, 37228-64-1; 1-Deoxynojirimycin, ; Ambroxol, ; Glucosylceramidase, ; Molecular Chaperones, ; N-nonyl-1-deoxynojirimycin,	afegostat; cerdelga; mucosolvon; zavesca				English
Lu S.; Nixon R.A.	Lu, Shuyan (57202568189); Nixon, Ralph A. (7102746041)	57202568189; 7102746041	Autophagy Enhancers, are we there Yet?	2016	10.1002/9781118978320.ch14	https://www.scopus.com/inward/record.uri?eid=2-s2.0-85017474154&doi=10.1002%2f9781118978320.ch14&partnerID=40&md5=9209c362ad71a6296954b2a80b0668de	Autophagy is a self-eating process by which long-lived proteins and organelles within cells are delivered to lysosomes, ultimately degraded and recycled. At least three forms of autophagy have been identified, including macroautophagy, microautophagy, and chaperone-mediated autophagy (CMA). The link between autophagy and human disease was first demonstrated in studies showing that decreased expre…	Amiodarone; Autophagy dysfunction; Autophagy enhancers; Chaperone-mediated autophagy; Lysosomal function; Macroautophagy; Microautophagy; Tamoxifen; Verapamil								English
Astin J.W.; Keerthisinghe P.; Du L.; Sanderson L.E.; Crosier K.E.; Crosier P.S.; Hall C.J.	Astin, J.W. (36946155100); Keerthisinghe, P. (57191631276); Du, L. (57191628280); Sanderson, L.E. (54963397000); Crosier, K.E. (6603806784); Crosier, P.S. (7004191863); Hall, C.J. (56846263700)	36946155100; 57191631276; 57191628280; 54963397000; 6603806784; 7004191863; 56846263700	Innate immune cells and bacterial infection in zebrafish	2017	10.1016/bs.mcb.2016.08.002	https://www.scopus.com/inward/record.uri?eid=2-s2.0-84992206956&doi=10.1016%2fbs.mcb.2016.08.002&partnerID=40&md5=fdfca1646dfceff75727f86634e0d584	The physical attributes of the zebrafish, including optical transparency during embryogenesis, large clutch sizes, external development, and rapid organogenesis were features that initially attracted developmental biologists to use this vertebrate as an experimental model system. With the progressive development of an extensive genetic “tool kit” and an ever-growing number of transgenic reporter …	Drug discovery; Infection; Live imaging; Macrophage; Neutrophil; Zebrafish	Animals; Animals, Genetically Modified; Bacteria; Bacterial Infections; Disease Models, Animal; Drug Discovery; Embryo, Nonmammalian; Host-Pathogen Interactions; Humans; Immunity, Innate; Larva; Macrophages; Microinjections; Neutrophils; Zebrafish; animal; bacterial infection; bacterium; diagnostic imaging; disease model; drug development; host pathogen interaction; human; immunology; innate immu…					PSC/JWA; PSC Partners Seeking a Cure, PSC; Health Research Council of New Zealand, HRC; Royal Society of New Zealand; Ministry of Business, Innovation and Employment, MBIE	This work was supported by grants awarded to CJH (Marsden Fund, Royal Society of New Zealand), PSC (Ministry of Business, Innovation and Employment, New Zealand), and PSC/JWA (Health Research Council of New Zealand). We thank the Biomedical Imaging Research Unit, School of Medical Sciences, University of Auckland for expert assistance in fluorescence and confocal microscopy.	English
Liguori L.; Monticelli M.; Allocca M.; Mele B.H.; Lukas J.; Cubellis M.V.; Andreotti G.	Liguori, Ludovica (57191748205); Monticelli, Maria (57197276100); Allocca, Mariateresa (57193538164); Mele, Bruno Hay (57215730807); Lukas, Jan (42561476600); Cubellis, Maria Vittoria (6603958089); Andreotti, Giuseppina (7004848704)	57191748205; 57197276100; 57193538164; 57215730807; 42561476600; 6603958089; 7004848704	Pharmacological chaperones: A therapeutic approach for diseases caused by destabilizing missense mutations	2020	10.3390/ijms21020489	https://www.scopus.com/inward/record.uri?eid=2-s2.0-85077941321&doi=10.3390%2fijms21020489&partnerID=40&md5=86ce41d991771f433ba9231b1100efd0	The term “pharmacological chaperone” was introduced 20 years ago. Since then the approach with this type of drug has been proposed for several diseases, lysosomal storage disorders representing the most popular targets. The hallmark of a pharmacological chaperone is its ability to bind a protein specifically and stabilize it. This property can be beneficial for curing diseases that are associated…	Disease; Drug repositioning; Low molecular weight drugs; Lysosomal storage disorders; Pharmacological chaperones; Protein stability	alpha-Galactosidase; Fabry Disease; Humans; Molecular Chaperones; Mutation, Missense; 1 deoxynojirimycin derivative; 4 phenylbutyric acid; adenosine triphosphate; afegostat; alpha 1 antitrypsin; alpha galactosidase; ambroxol; arimoclomol; celastrol; chaperone; cinacalcet; cystathionine beta synthase; cystic fibrosis transmembrane conductance regulator; fluorophenyl thiourea derivative; galactose;…		adenosine triphosphate, 15237-44-2, 56-65-5, 987-65-5; afegostat, 169105-89-9, 919364-56-0; alpha 1 antitrypsin, 9041-92-3; alpha galactosidase, 9025-35-8; ambroxol, 18683-91-5, 23828-92-4; arimoclomol, 289893-25-0, 368860-21-3; celastrol, 34157-83-0; cinacalcet, 226256-56-0, 364782-34-3; cystathionine beta synthase, 9023-99-8; cystic fibrosis transmembrane conductance regulator, 126880-72-6; gal…	amigal; galafold; migalastat		Ministero dell’Istruzione, dell’Università e della Ricerca, MIUR	Funding: This work was supported by a grant from MIUR PRIN 2015 2015JHLY35 (to MVC). The funding body had no role in the design of the study and collection, analysis, and interpretation of data and in writing the manuscript.	English	All Open Access; Gold Open Access; Green Open Access
Cimmaruta C.; Liguori L.; Monticelli M.; Andreotti G.; Citro V.	Cimmaruta, Chiara (6503888769); Liguori, Ludovica (57191748205); Monticelli, Maria (57197276100); Andreotti, Giuseppina (7004848704); Citro, Valentina (24170930900)	6503888769; 57191748205; 57197276100; 7004848704; 24170930900	E-learning for rare diseases: An example using Fabry disease	2017	10.3390/ijms18102049	https://www.scopus.com/inward/record.uri?eid=2-s2.0-85030115478&doi=10.3390%2fijms18102049&partnerID=40&md5=77f552c00e93d922f4cfc9c35dbfe295	Background: Rare diseases represent a challenge for physicians because patients are rarely seen, and they can manifest with symptoms similar to those of common diseases. In this work, genetic confirmation of diagnosis is derived from DNA sequencing. We present a tutorial for the molecular analysis of a rare disease using Fabry disease as an example. Methods: An exonic sequence derived from a hypo…	Bioinformatics education; Bioinformatics tools; Laboratory guide; Pharmacological chaperone; Rare disease	Adolescent; alpha-Galactosidase; Computational Biology; Databases, Genetic; Fabry Disease; Genes, X-Linked; Genomics; Humans; Male; Mutation; Rare Diseases; User-Computer Interface; alpha galactosidase; chaperone; globotriaosylceramide; migalastat; alpha galactosidase; adolescent; Article; bioinformatics; case report; clinical article; DNA determination; DNA sequence; enzyme replacement; Fabry di…		alpha galactosidase, 9025-35-8; globotriaosylceramide, 71965-57-6; migalastat, 108147-54-2; alpha-Galactosidase,					English	All Open Access; Gold Open Access; Green Open Access
Nielsen I.Ø.; Groth-Pedersen L.; Dicroce-Giacobini J.; Jonassen A.S.H.; Mortensen M.; Bilgin M.; Schmiegelow K.; Jäättelä M.; Maeda K.	Nielsen, Inger Ødum (57191238461); Groth-Pedersen, Line (24281059200); Dicroce-Giacobini, Jano (57210900665); Jonassen, Anna Sofie Holm (56898826200); Mortensen, Monika (36017283100); Bilgin, Mesut (54583126000); Schmiegelow, Kjeld (57203229279); Jäättelä, Marja (57205857274); Maeda, Kenji (56998106500)	57191238461; 24281059200; 57210900665; 56898826200; 36017283100; 54583126000; 57203229279; 57205857274; 56998106500	Cationic amphiphilic drugs induce elevation in lysoglycerophospholipid levels and cell death in leukemia cells	2020	10.1007/s11306-020-01710-1	https://www.scopus.com/inward/record.uri?eid=2-s2.0-85089853209&doi=10.1007%2fs11306-020-01710-1&partnerID=40&md5=c399c0711351001427281015d06bdf7d	Introduction: Repurposing of cationic amphiphilic drugs (CADs) emerges as an attractive therapeutic solution against various cancers, including leukemia. CADs target lysosomal lipid metabolism and preferentially kill cancer cells via induction of lysosomal membrane permeabilization, but the exact effects of CADs on the lysosomal lipid metabolism remain poorly illuminated. Objectives: We aimed to …	Cancer; Lipidomics; Lysoglycerophospholipids; Lysosomes; Sphingolipids; Systems biology	Cell Death; Cell Line, Tumor; Cell Survival; Humans; Leukemia; Lipid Metabolism; Lipidomics; Lipids; Lysosomes; Pharmaceutical Preparations; Sphingolipids; chloroquine; glycerophospholipid; liposome; phosphatidic acid; phosphatidylethanolamine; phosphatidylserine; siramesine; sphingolipid; sphingomyelin; terfenadine; drug; lipid; acute lymphoblastic leukemia; acute myeloid leukemia; antineoplasti…		chloroquine, 132-73-0, 3545-67-3, 50-63-5, 54-05-7; phosphatidylethanolamine, 1405-71-6; siramesine, 147817-50-3; sphingomyelin, 85187-10-6; terfenadine, 50679-08-8; lipid, 66455-18-3; Lipids, ; Pharmaceutical Preparations, ; Sphingolipids,			Kræftens Bekæmpelse, DCS, (R124-A7929-15-S2); Natur og Univers, Det Frie Forskningsråd, FNU, DFF, (4004-00465, 6108-00542B); European Research Council, ERC, (AdG 340751); Danmarks Grundforskningsfond, DNRF, (DNRF125)	The research reported in this publication was supported by European Research Council (AdG 340751 to M.J.), Danish National Research Foundation (DNRF125 to M.J.), Danish Council for Independent Research (6108-00542B to K.M. and 4004-00465 to M.J.), Danish Cancer Society (R124-A7929-15-S2 to K.M.), and Børnecancerfonden (to L.G.-P.). Acknowledgements	English
Ciotu C.I.; Fischer M.J.M.	Ciotu, Cosmin I. (57201213898); Fischer, Michael J. M. (55568523430)	57201213898; 55568523430	Novel Analgesics with Peripheral Targets	2020	10.1007/s13311-020-00937-z	https://www.scopus.com/inward/record.uri?eid=2-s2.0-85094968250&doi=10.1007%2fs13311-020-00937-z&partnerID=40&md5=e515e660c4400324451230f5ef84bd9f	A limited number of peripheral targets generate pain. Inflammatory mediators can sensitize these. The review addresses targets acting exclusively or predominantly on sensory neurons, mediators involved in inflammation targeting sensory neurons, and mediators involved in a more general inflammatory process, of which an analgesic effect secondary to an anti-inflammatory effect can be expected. Diff…	cytokine; Inflammation; pain; receptor; sensory neuron	Analgesics; Animals; Anti-Inflammatory Agents; Drug Delivery Systems; Humans; Inflammation Mediators; Pain; Sensory Receptor Cells; analgesic agent; calcium activated chloride channel; calcium channel; cannabinoid receptor; chloride channel; complement component C5a receptor; cyclic AMP dependent protein kinase; G protein coupled receptor; histamine; hyperpolarization activated cyclic nucleotide …		cyclic AMP dependent protein kinase, ; histamine, 51-45-6, 56-92-8, 93443-21-1; interleukin 13, 148157-34-0; mitogen activated protein kinase, 142243-02-5; oncostatin M, 106956-32-5; protein kinase C, 141436-78-4; protein kinase C theta, ; protein tyrosine kinase, 80449-02-1; Analgesics, ; Anti-Inflammatory Agents, ; Inflammation Mediators,			Medizinische Universität Wien	Open access funding provided by Medical University of Vienna. Disclosure forms provided by the authors are available with the online version of this article.	English	All Open Access; Green Open Access; Hybrid Gold Open Access
Tedeschi V.; Petrozziello T.; Secondo A.	Tedeschi, Valentina (55049159300); Petrozziello, Tiziana (55507782800); Secondo, Agnese (6602597566)	55049159300; 55507782800; 6602597566	Calcium dyshomeostasis and lysosomal ca2+ dysfunction in amyotrophic lateral sclerosis	2019	10.3390/cells8101216	https://www.scopus.com/inward/record.uri?eid=2-s2.0-85083117998&doi=10.3390%2fcells8101216&partnerID=40&md5=2d69016eecd8346b2ad7bb0a0573875a	Recent findings in the understanding of amyotrophic lateral sclerosis (ALS) revealed that alteration in calcium (Ca2+) homeostasis may largely contribute to motor neuron demise. A large part of these alterations is due to dysfunctional Ca2+-storing organelles, including the endoplasmic reticulum (ER) and mitochondria. Very recently, lysosomal Ca2+ dysfunction has emerged as an important pathologi…		Amyotrophic Lateral Sclerosis; Animals; Calcium; Endoplasmic Reticulum; Homeostasis; Humans; Lysosomes; Mitochondria; Motor Neurons; Neurodegenerative Diseases; calcium channel; calcium; amyotrophic lateral sclerosis; autophagy; calcium cell level; calcium homeostasis; calcium signaling; endoplasmic reticulum; human; lysosome; nerve degeneration; nonhuman; pathogenesis; Review; amyotrophic latera…		calcium, 7440-70-2, 14092-94-5; Calcium,					English	All Open Access; Gold Open Access; Green Open Access
Das C.K.; Banerjee I.; Mandal M.	Das, Chandan Kanta (57190429623); Banerjee, Indranil (56348490400); Mandal, Mahitosh (35454093300)	57190429623; 56348490400; 35454093300	Pro-survival autophagy: An emerging candidate of tumor progression through maintaining hallmarks of cancer	2020	10.1016/j.semcancer.2019.08.020	https://www.scopus.com/inward/record.uri?eid=2-s2.0-85071228431&doi=10.1016%2fj.semcancer.2019.08.020&partnerID=40&md5=cb036fd52e585fe06bedee5572a93ea0	Autophagy is an evolutionary conserved catabolic process that regulates the cellular homeostasis by targeting damaged cellular contents and organelles for lysosomal degradation and sustains genomic integrity, cellular metabolism, and cell survival during diverse stress and adverse conditions. Recently, the role of autophagy is extremely debated in the regulation of cancer initiation and progressi…	Cancer; Hallmarks; Inhibitors; Pro-survival autophagy	Animals; Autophagy; Carcinogenesis; Cell Survival; Disease Progression; Humans; Neoplasms; 2 morpholino 8 phenylchromone; 3 methyladenine; chloroquine; cisplatin; hydroxychloroquine; paclitaxel; phosphatidylinositol 3 kinase inhibitor; wortmannin; angiogenesis; anoikis; antineoplastic activity; apoptosis; autolysosome; autophagosome; autophagy (cellular); bladder cancer; breast cancer; cancer cel…		2 morpholino 8 phenylchromone, 154447-36-6; 3 methyladenine, 5142-23-4; chloroquine, 132-73-0, 3545-67-3, 50-63-5, 54-05-7; cisplatin, 15663-27-1, 26035-31-4, 96081-74-2; hydroxychloroquine, 118-42-3, 525-31-5, 137433-23-9, 137433-24-0; paclitaxel, 33069-62-4; wortmannin, 19545-26-7			Department of Science and Technology, Ministry of Science and Technology, India, डीएसटी; Deutscher Akademischer Austauschdienst, DAAD; Science and Engineering Research Board, SERB; Ministry of Education, India, MoE; Department of Science and Technology, Government of Kerala; Indian Institute of Technology Kharagpur	Funding text 1: We would like to acknowledge DST-INSPIRE-IF130677, Ministry of Human Resource and Development (MHRD), Science and Engineering Research Board (SERB), Department of Science and Technology (DST), Government of India; Indian Institute of Technology Kharagpur, India; and German Academic Exchange Service (DAAD), Germany for providing financial support.; Funding text 2: We would like to …	English
Bustad H.J.; Kallio J.P.; Vorland M.; Fiorentino V.; Sandberg S.; Schmitt C.; Aarsand A.K.; Martinez A.	Bustad, Helene J. (57203645914); Kallio, Juha P. (26428790800); Vorland, Marta (6506954320); Fiorentino, Valeria (55928047800); Sandberg, Sverre (7103188358); Schmitt, Caroline (56190566500); Aarsand, Aasne K. (12796910700); Martinez, Aurora (7404025564)	57203645914; 26428790800; 6506954320; 55928047800; 7103188358; 56190566500; 12796910700; 7404025564	Acute intermittent porphyria: An overview of therapy developments and future perspectives focusing on stabilisation of hmbs and proteostasis regulators	2021	10.3390/ijms22020675	https://www.scopus.com/inward/record.uri?eid=2-s2.0-85099425029&doi=10.3390%2fijms22020675&partnerID=40&md5=d1ec30fff15ea1eb962c3ba3098f1f1d	Acute intermittent porphyria (AIP) is an autosomal dominant inherited disease with low clinical penetrance, caused by mutations in the hydroxymethylbilane synthase (HMBS) gene, which encodes the third enzyme in the haem biosynthesis pathway. In susceptible HMBS mutation carriers, triggering factors such as hormonal changes and commonly used drugs induce an overproduction and accumulation of toxic…	Acute intermittent porphyria; Enzyme intermedi-ates; Haem; Hydroxymethylbilane synthase; Pharmacological chaperones; Porphobilinogen deaminase; Protein stabilisation; Proteostasis regulators; Pyrrole chain elongation	Alleles; Animals; Combined Modality Therapy; Disease Management; Disease Susceptibility; Genetic Predisposition to Disease; Heme; Humans; Hydroxymethylbilane Synthase; Metabolic Networks and Pathways; Mutation; Porphyria, Acute Intermittent; Structure-Activity Relationship; Treatment Outcome; chaperone; heme; messenger RNA; porphobilinogen deaminase; small interfering RNA; stabilizing agent; heme…		heme, 14875-96-8; porphobilinogen deaminase, 9036-47-9, 9074-91-3; Heme, ; Hydroxymethylbilane Synthase,			Western Norwegian Regional Health Authorities, (245,922/F50, 912,246); Norges Forskningsråd, (BIOTEK2021 285,295, FRIMEDBIO 261,826/F20)	Funding: Our research is supported by the Norwegian Research Council (grants BIOTEK2021 285,295 and FRIMEDBIO 261,826/F20), the Western Norwegian Regional Health Authorities (grant 912,246), and infrastructure project NOR-OPENSCREEN (245,922/F50).	English	All Open Access; Gold Open Access; Green Open Access
Vitner E.B.; Achdout H.; Avraham R.; Politi B.; Cherry L.; Tamir H.; Yahalom-Ronen Y.; Paran N.; Melamed S.; Erez N.; Israely T.	Vitner, Einat B. (26434009800); Achdout, Hagit (6602767789); Avraham, Roy (57195982007); Politi, Boaz (22935576000); Cherry, Lilach (57208085390); Tamir, Hadas (57194555300); Yahalom-Ronen, Yfat (56225465200); Paran, Nir (6602802050); Melamed, Sharon (7005435512); Erez, Noam (6602940700); Israely, Tomer (56615254400)	26434009800; 6602767789; 57195982007; 22935576000; 57208085390; 57194555300; 56225465200; 6602802050; 7005435512; 6602940700; 56615254400	Glucosylceramide synthase inhibitors prevent replication of SARS-CoV-2 and influenza virus	2021	10.1016/j.jbc.2021.100470	https://www.scopus.com/inward/record.uri?eid=2-s2.0-85103637606&doi=10.1016%2fj.jbc.2021.100470&partnerID=40&md5=9ff5c987b7bc23fb8f841aae99052afa	The ongoing COVID-19 pandemic, caused by severe acute respiratory syndrome coronavirus 2 (SARS-CoV-2), is a major threat to global health. Vaccines are ideal solutions to prevent infection, but treatments are also needed for those who have contracted the virus to limit negative outcomes, when vaccines are not applicable. Viruses must cross host cell membranes during their life cycle, creating a d…		Animals; Antiviral Agents; Carbamates; Cell Membrane; Chlorocebus aethiops; Clinical Trials, Phase III as Topic; COVID-19; Dioxanes; Dogs; Dose-Response Relationship, Drug; Enzyme Inhibitors; Gene Expression Regulation; Glucosyltransferases; Glycosphingolipids; Host-Pathogen Interactions; Humans; Influenza A Virus, H1N1 Subtype; Influenza, Human; Madin Darby Canine Kidney Cells; Pyrrolidines; Qui…		lactate dehydrogenase, 9001-60-9; lactate dehydrogenase A, ; venglustat, 1401090-53-6, 1629063-78-0; ceramide glucosyltransferase, 37237-44-8; glucosyltransferase, 9031-48-5; (2-(2',3'-dihydrobenzo(1,4)dioxin-6'-yl)-2-hydroxy-1-pyrrolidin-1-ylmethylethyl)nonanoic acid amide, ; Antiviral Agents, ; Carbamates, ; ceramide glucosyltransferase, ; Dioxanes, ; Enzyme Inhibitors, ; Genz-682452, ; Glucosy…	7500 Real-Time PCR System, Applied Biosystems; gz 161, Labaz; gz 346, Labaz	Applied Biosystems; Labaz; Labaz	Katzir Foundation; Sanofi, (GZ-161, GZ-346); Israel Science Foundation, ISF, (521/18)	Funding text 1: Funding and additional information—R. A. is supported by the Israel Science Foundation (grant 521/18). E. B. V. is supported by the Katzir Foundation. GZ-161 and GZ-346 obtained from Sanofi through an material transfer agreement.; Funding text 2: We thank Shay Weiss for Biosafety advisory and support; Pablo Sardi from Sanofi for providing GZ-161 and GZ-346; Amir Ben-Shmuel for pro…	English	All Open Access; Green Open Access
Cimmaruta C.; Citro V.; Andreotti G.; Liguori L.; Cubellis M.V.; Hay Mele B.	Cimmaruta, Chiara (6503888769); Citro, Valentina (24170930900); Andreotti, Giuseppina (7004848704); Liguori, Ludovica (57191748205); Cubellis, Maria Vittoria (6603958089); Hay Mele, Bruno (57215730807)	6503888769; 24170930900; 7004848704; 57191748205; 6603958089; 57215730807	Challenging popular tools for the annotation of genetic variations with a real case, pathogenic mutations of lysosomal alpha-galactosidase	2018	10.1186/s12859-018-2416-7	https://www.scopus.com/inward/record.uri?eid=2-s2.0-85057525128&doi=10.1186%2fs12859-018-2416-7&partnerID=40&md5=e69f777bdc03e916797e4a6c0c45b021	Background: Severity gradation of missense mutations is a big challenge for exome annotation. Predictors of deleteriousness that are most frequently used to filter variants found by next generation sequencing, produce qualitative predictions, but also numerical scores. It has never been tested if these scores correlate with disease severity. Results: wANNOVAR, a popular tool that can generate sev…	Bioinformatics; Clinical informatics; Fabry disease; Rare disease; Variant analysis	alpha-Galactosidase; Fabry Disease; Humans; Lysosomes; Molecular Sequence Annotation; Mutation, Missense; Phenotype; Bioinformatics; Statistical tests; alpha galactosidase; Binary classification; Clinical informatics; Fabry disease; Next-generation sequencing; Qualitative predictions; Rare disease; Transient transfection; Variant analysis; enzymology; Fabry disease; genetics; human; lysosome; mis…		alpha galactosidase, 9025-35-8; alpha-Galactosidase,			Ministero dell’Istruzione, dell’Università e della Ricerca, MIUR	Publication costs for this manuscript were sponsored by a grant from MIUR PRIN 2015 2015JHLY35 (to MVC). The funding body had no role in the design of the study and collection, analysis, and interpretation of data and in writing the manuscript.	English	All Open Access; Gold Open Access; Green Open Access
Sharma R.; Pramanik M.M.D.; Chandramouli B.; Rastogi N.; Kumar N.	Sharma, Richa (57200376393); Pramanik, Mukund M.D. (56201420400); Chandramouli, Balasubramanian (55169663700); Rastogi, Namrata (57196645321); Kumar, Niti (57223924900)	57200376393; 56201420400; 55169663700; 57196645321; 57223924900	Understanding organellar protein folding capacities and assessing their pharmacological modulation by small molecules	2018	10.1016/j.ejcb.2018.01.001	https://www.scopus.com/inward/record.uri?eid=2-s2.0-85040964125&doi=10.1016%2fj.ejcb.2018.01.001&partnerID=40&md5=4e1cee95118e984194cc629e905e1c69	Dysfunctional organellar protein quality control machinery leads to protein misfolding associated cardiovascular, neurodegenerative, metabolic and secretory disorders. To understand organellar homeostasis, suitable tools are required which can sense changes in their respective protein folding capacity upon exposure to environmental and pharmacological perturbations. Herein, we have assessed prote…	Aggregation; HSP90; Misfolding; Pyrazole; Sensors	Humans; Microscopy, Confocal; Protein Aggregates; Protein Conformation; Protein Folding; geldanamycin; heat shock protein 90; pyrazole; protein aggregate; amino terminal sequence; Article; carboxy terminal sequence; cell organelle; confocal microscopy; cytosol; drug repositioning; endoplasmic reticulum; Golgi complex; human; human cell; intracellular space; mitochondrion; molecular docking; perox…		geldanamycin, 30562-34-6; pyrazole, 288-13-1; Protein Aggregates,			Deepak Sharma; Ulrich Hartl; Department of Biotechnology, Ministry of Science and Technology, India, DBT; Council of Scientific and Industrial Research, India, CSIR, (BSC0102); University Grants Commission, UGC; CSIR - Institute of Microbial Technology, IMTECH	Funding text 1: Authors thank Ulrich Hartl (MPI Biochemistry) for parent plasmids. Rajat Gupta (Novo Nordisk Foundation) for discussions. Authors thank Deepak Sharma (CSIR-IMTECH) for sharing yeast HSP90 pET29b plasmid. Authors thank Vidhi Mathur for proof-reading the manuscript. RS acknowledge UGC and MP acknowledge CSIR for research fellowships. Authors acknowledge CSIR for research funding. BS…	English
Gleeson L.E.; Sheedy F.J.	Gleeson, Laura E. (56452747600); Sheedy, Frederick J. (57204505684)	56452747600; 57204505684	Metabolic reprogramming & inflammation: Fuelling the host response to pathogens	2016	10.1016/j.smim.2016.10.007	https://www.scopus.com/inward/record.uri?eid=2-s2.0-85001828635&doi=10.1016%2fj.smim.2016.10.007&partnerID=40&md5=30687b46a1ff56d2bee8cac74ce86dda	Successful immune responses to pathogens rely on efficient host innate processes to contain and limit bacterial growth, induce inflammatory response and promote antigen presentation for the development of adaptive immunity. This energy intensive process is regulated through multiple mechanisms including receptor-mediated signaling, control of phago-lysomal fusion events and promotion of bacterici…	Diabetes; Glucose metabolism; Glycolytic reprogramming; Interleukin-1&beta; Lipids; Macrophage; Mycobacterium tuberculosis; Trained immunity	Animals; Drug Discovery; Energy Metabolism; Glucose; Host-Pathogen Interactions; Humans; Immune System; Immunity; Immunomodulation; Inflammation; Lipid Metabolism; Metabolic Networks and Pathways; agents affecting metabolism; cholesterol; glucose; immunomodulating agent; lipid; liver X receptor; nitric oxide; sterol regulatory element binding protein; glucose; antigen presentation; autophagy; cel…		cholesterol, 57-88-5; glucose, 50-99-7, 84778-64-3; lipid, 66455-18-3; nitric oxide, 10102-43-9; Glucose,			Health Research Board and Science Foundation Ireland, (13/SIRG/2136)	The authors acknowledge the Health Research Board and Science Foundation Ireland (13/SIRG/2136) for support and funding.	English
Hirose S.; Tanaka Y.; Shibata M.; Kimura Y.; Ishikawa M.; Higurashi N.; Yamamoto T.; Ichise E.; Chiyonobu T.; Ishii A.	Hirose, Shinichi (56701799200); Tanaka, Yasuyoshi (55339007300); Shibata, Mami (57202588016); Kimura, Yuichi (57217238697); Ishikawa, Mitsuru (57125345900); Higurashi, Norimichi (15765154000); Yamamoto, Toshiyuki (57206885104); Ichise, Eisuke (56461152700); Chiyonobu, Tomohiro (6602697220); Ishii, Atsushi (36149783900)	56701799200; 55339007300; 57202588016; 57217238697; 57125345900; 15765154000; 57206885104; 56461152700; 6602697220; 36149783900	Application of induced pluripotent stem cells in epilepsy	2020	10.1016/j.mcn.2020.103535	https://www.scopus.com/inward/record.uri?eid=2-s2.0-85091808664&doi=10.1016%2fj.mcn.2020.103535&partnerID=40&md5=7b59e40c489b2f2847523948fe3a1992	Epilepsy is among the most common neurological disorders, affecting approximately 50 million people worldwide. Importantly, epilepsy is genetically and etiologically heterogenous, but several epilepsy types exhibit similar clinical presentations. Epilepsy-associated genes are being identified. However, the molecular pathomechanisms remain largely unknown. Approximately one-third of epilepsy is re…	Benign familial infantile epilepsy (BFIE); Differentiation; Drug screening; Embryonic stem cell (ES cells); Glia; High-throughput; Human pluripotent stem cells (human PSCs); Infantile spasm; Medial ganglionic eminence (MGE); Neuron; Ohtahara syndrome; Progenitor cells; Seizure; Severe myoclonic epilepsy in infancy (SMEI); West syndrome	Animals; Anticonvulsants; Drug Evaluation, Preclinical; Epilepsy; Humans; Induced Pluripotent Stem Cells; cannabidiol; valproic acid; anticonvulsive agent; brain disease; cell differentiation; cerebral organoid; embryonic stem cell; epilepsy; gene editing; happy puppet syndrome; human; induced pluripotent stem cell; infantile spasm; myoclonus epilepsy; nerve cell differentiation; neuronal ceroid …		cannabidiol, 13956-29-1; valproic acid, 1069-66-5, 99-66-1; Anticonvulsants,			Clinical Research Promotion Foundation; Fukuoka University Funds, (G19001, G20001); Health Labour Sciences Research Grants for the Research on Measures for Intractable Diseases, (H29-Nanji-Ippan-010, H30-Nanji-Ippan-007, H30-Nanji-Ippan-010, H31-Nanji-Ippan-010); MEXT-supported; Japan Agency for Medical Research and Development, AMED, (15H02548, 15ek0109038a, 18K07802, 19kk0205014, 20H03651); Jap…	This work was supported by a grant for the Acceleration Program for Intractable Diseases Research utilizing Disease-specific iPS cells ( 17bm0804014h0001 , 18bm0804014h0002 , and 19bm0804014h0003 ) (S.H.) and a grant for Practical Research Project for Rare/Intractable Diseases from Japan Agency for Medical Research and Development (AMED) ( 15ek0109038a and 19kk0205014 ) (SH). This work was also s…	English
Norinder U.; Tuck A.; Norgren K.; Munic Kos V.	Norinder, Ulf (57200703759); Tuck, Astrud (56032692700); Norgren, Kalle (57218379760); Munic Kos, Vesna (23985618700)	57200703759; 56032692700; 57218379760; 23985618700	Existing highly accumulating lysosomotropic drugs with potential for repurposing to target COVID-19	2020	10.1016/j.biopha.2020.110582	https://www.scopus.com/inward/record.uri?eid=2-s2.0-85088941507&doi=10.1016%2fj.biopha.2020.110582&partnerID=40&md5=52ab85df78713a2b53756e5d5362b4aa	Given the speed of viral infection spread, repurposing of existing drugs has been given the highest priority in combating the ongoing COVID-19 pandemic. Only drugs that are already registered or close to registration, and therefore have passed lengthy safety assessments, have a chance to be tested in clinical trials and reach patients quickly enough to help in the current disease outbreak. Here, …	Antiviral drugs; Broad spectrum antivirals; COVID-19; Drug repositioning; Endosomal pathway; Lysosomotropism	Anti-Inflammatory Agents; Antiviral Agents; Arrhythmias, Cardiac; Azithromycin; Betacoronavirus; Chemical and Drug Induced Liver Injury; Chloroquine; Computer Simulation; Coronavirus Infections; Drug Evaluation, Preclinical; Drug Repositioning; Endosomes; Humans; Hydrogen-Ion Concentration; Hydroxychloroquine; Intracellular Membranes; Lysosomes; Membrane Lipids; Models, Biological; Pandemics; Pho…		azithromycin, 83905-01-5, 117772-70-0, 121470-24-4; chloroquine, 132-73-0, 3545-67-3, 50-63-5, 54-05-7; hydroxychloroquine, 118-42-3, 525-31-5; Anti-Inflammatory Agents, ; Antiviral Agents, ; Azithromycin, ; Chloroquine, ; Hydroxychloroquine, ; Membrane Lipids, ; Phospholipids, ; Surface-Active Agents,			Karolinska Institutet, KI	This study has been funded by Karolinska Institutet, Stockholm, Sweden .	English	All Open Access; Gold Open Access; Green Open Access
Jain P.; Jain S.K.; Jain M.	Jain, Priti (47861079400); Jain, Shreyans K. (55236903800); Jain, Munendra (55330337300)	47861079400; 55236903800; 55330337300	Harnessing drug repurposing for exploration of new diseases: An insight to strategies and case studies	2021	10.2174/1566524020666200619125404	https://www.scopus.com/inward/record.uri?eid=2-s2.0-85104209852&doi=10.2174%2f1566524020666200619125404&partnerID=40&md5=72ae5265a13ba960341173fe49de9489	Background: Traditional drug discovery is time consuming, costly, and risky process. Owing to the large investment, excessive attrition, and declined output, drug repurposing has become a blooming approach for the identification and development of new therapeutics. The method has gained momentum in the past few years and has resulted in many excellent discoveries. Industries are resurrecting the …	Approaches; Cancer; Case studies; Computational tools; Databases; Neglected tropical diseases; Neurodegenerative diseases; Rare diseases; Repurposing	Drug Discovery; Drug Repositioning; Humans; Neglected Diseases; Rare Diseases; acetylsalicylic acid; alendronic acid; amantadine; arsenic; atomoxetine; azithromycin; bromocriptine; bumetanide; canakinumab; celastrol; celecoxib; chloroquine; cholinesterase; citrinin; crizotinib; dantrolene; dapsone; deferiprone; denosumab; dexamethasone; dichloroacetic acid; digitoxin; disulfiram; donepezil; doxep…		acetylsalicylic acid, 493-53-8, 50-78-2, 53663-74-4, 53664-49-6, 63781-77-1; alendronic acid, 66376-36-1; amantadine, 665-66-7, 768-94-5; arsenic, 7440-38-2; atomoxetine, 82248-59-7, 82857-39-4, 82857-40-7, 83015-26-3; azithromycin, 83905-01-5, 117772-70-0, 121470-24-4; bromocriptine, 25614-03-3; bumetanide, 28395-03-1; canakinumab, 402710-25-2, 402710-27-4, 914613-48-2; celastrol, 34157-83-0; ce…					English
Dhoble S.; Dhage S.; Pulakkat S.; Patravale V.B.	Dhoble, Sagar (57196326961); Dhage, Shrikant (57637683500); Pulakkat, Sreeranjini (56780177200); Patravale, Vandana B. (57207504972)	57196326961; 57637683500; 56780177200; 57207504972	Opportunities and challenges in targeted carrier-based intracellular drug delivery: Increased efficacy and reduced toxicity	2020	10.1007/978-981-13-3642-3_12	https://www.scopus.com/inward/record.uri?eid=2-s2.0-85089331774&doi=10.1007%2f978-981-13-3642-3_12&partnerID=40&md5=5a9bfc7e8495b30c8ea6acb3d469e052	The discovery of new therapeutic agents and targets depending upon the pathophysiology of various diseases has necessitated the delivery of therapeutic molecules to specific cellular sub-compartments. The efficiency of various treatments can be improved by carefully designing new therapeutic strategies involving modifications of nanocarriers enabling organelle-specific targeting of bioactives. In…	Intracellular delivery; Nanocarriers; Organelle targeting; Targeted delivery								English
Sorice M.; Misasi R.; Riitano G.; Manganelli V.; Martellucci S.; Longo A.; Garofalo T.; Mattei V.	Sorice, Maurizio (7004337251); Misasi, Roberta (7003786486); Riitano, Gloria (57203023922); Manganelli, Valeria (24481866800); Martellucci, Stefano (56970993600); Longo, Agostina (7102541733); Garofalo, Tina (6603761545); Mattei, Vincenzo (6603006087)	7004337251; 7003786486; 57203023922; 24481866800; 56970993600; 7102541733; 6603761545; 6603006087	Targeting Lipid Rafts as a Strategy Against Coronavirus	2021	10.3389/fcell.2020.618296	https://www.scopus.com/inward/record.uri?eid=2-s2.0-85101073534&doi=10.3389%2ffcell.2020.618296&partnerID=40&md5=45d780d41f506de58ff3a100d89b42c3	Lipid rafts are functional membrane microdomains containing sphingolipids, including gangliosides, and cholesterol. These regions are characterized by highly ordered and tightly packed lipid molecules. Several studies revealed that lipid rafts are involved in life cycle of different viruses, including coronaviruses. Among these recently emerged the severe acute respiratory syndrome coronavirus-2 …	coronavirus; cyclodextrins; lipid rafts; SARS-CoV-2; statins	anticoronavirus agent; cholesterol; cyclodextrin derivative; drug; hydroxymethylglutaryl coenzyme A reductase inhibitor; interleukin 6; lopinavir; methyl beta cyclodextrin; remdesivir; tumor necrosis factor; autophagy (cellular); clinical trial (topic); Coronavirinae; Coronavirus infection; drug bioavailability; drug solubility; drug targeting; human; inflammation; lipid raft; membrane damage; mi…		cholesterol, 57-88-5; lopinavir, 192725-17-0; remdesivir, 1809249-37-3					English	All Open Access; Gold Open Access; Green Open Access
Moya-Garzon M.D.; Gomez-Vidal J.A.; Alejo-Armijo A.; Altarejos J.; Rodriguez-Madoz J.R.; Fernandes M.X.; Salido E.; Salido S.; Diaz-Gavilan M.	Moya-Garzon, Maria Dolores (57203129776); Gomez-Vidal, Jose Antonio (6506965761); Alejo-Armijo, Alfonso (57190395165); Altarejos, Joaquin (6603942821); Rodriguez-Madoz, Juan Roberto (8568031200); Fernandes, Miguel Xavier (35466972500); Salido, Eduardo (14023538500); Salido, Sofia (6602968739); Diaz-Gavilan, Monica (12239266900)	57203129776; 6506965761; 57190395165; 6603942821; 8568031200; 35466972500; 14023538500; 6602968739; 12239266900	Small molecule-based enzyme inhibitors in the treatment of primary hyperoxalurias	2021	10.3390/jpm11020074	https://www.scopus.com/inward/record.uri?eid=2-s2.0-85100516366&doi=10.3390%2fjpm11020074&partnerID=40&md5=dbf24ea53761e777bcc72a97888d4286	Primary hyperoxalurias (PHs) are a group of inherited alterations of the hepatic glyoxylate metabolism. PHs classification based on gene mutations parallel a variety of enzymatic defects, and all involve the harmful accumulation of calcium oxalate crystals that produce systemic damage. These geographically widespread rare diseases have a deep impact in the life quality of the patients. Until rece…	Glycolate oxidase; Hyperoxaluria; Inhibitor; Lactate dehydrogenase; Liver selective distribution; Oxalate; Small molecule drug	apolipoprotein B; calcium oxalate; cardiac glycoside; chitosan; colistimethate; cystamine; enzyme inhibitor; flavonoid; glutathione; glyoxylic acid; lactate dehydrogenase; lumasiran; oxalic acid; quercetin; small interfering RNA; stiripentol; alkaptonuria; animal model; antineoplastic activity; biocompatibility; biodegradability; bladder cancer; breast carcinoma; carbon metabolism; cardiotoxicity…		calcium oxalate, 563-72-4; chitosan, 9012-76-4; colistimethate, 12705-41-8, 8068-28-8; cystamine, 51-85-4, 56-17-7; glutathione, 70-18-8; glyoxylic acid, 298-12-4; lactate dehydrogenase, 9001-60-9; lactate dehydrogenase A, ; lumasiran, 1834610-13-7; oxalic acid, 144-62-7; quercetin, 117-39-5; stiripentol, 49763-96-4, 137767-55-6, 144017-65-2, 144017-66-3			Oxalosis and Hyperox-aluria Foundation; Ministerio de Ciencia, Innovación y Universidades, MCIU, (RTI2018-098560-B-C21, RTI2018-098560-B-C22); European Commission, EC; Instituto de Salud Carlos III, ISCIII, (PI19/00922); European Regional Development Fund, ERDF; Cabildo de Tenerife	Acknowledgments: Authors wish to thank the financial support received from the Spanish Minis-terio de Ciencia, Innovación y Universidades (R+D projects RTI2018-098560-B-C21 and RTI2018-098560-B-C22; co-financed by the FEDER funds of the European Union), the Instituto de Salud Carlos III (ISCIII; PI19/00922 project co-financed by FEDER funds) and from the Oxalosis and Hyperox-aluria Foundation (ht…	English	All Open Access; Gold Open Access; Green Open Access
Zhao M.; Wei D.-Q.	Zhao, Mingzhu (55773802500); Wei, Dong-Qing (7202909038)	55773802500; 7202909038	Rare Diseases: Drug Discovery and Informatics Resource	2018	10.1007/s12539-017-0270-3	https://www.scopus.com/inward/record.uri?eid=2-s2.0-85042885949&doi=10.1007%2fs12539-017-0270-3&partnerID=40&md5=2a29add1d8aef1d4a12ea9aab3c6779d	A rare disease refers to any disease with very low prevalence individually. Although the impacted population is small for a single disease, more than 6000 rare diseases affect millions of people across the world. Due to the small market size, high cost and possibly low return on investment, only in recent years, the research and development of rare disease drugs have gradually risen globally, in …	Computational model; Drug discovery; Drug repositioning; Informatics database; Rare disease	Clinical Trials as Topic; Computational Biology; Drug Discovery; Drug Repositioning; Humans; Orphan Drug Production; Rare Diseases; biology; clinical trial (topic); drug development; drug manufacture; drug repositioning; human; rare disease					National Natural Science Foundation of China, NSFC, (61503244); Ministry of Education of the People's Republic of China, MOE, (20120073110057); Ministry of Science and Technology of the People's Republic of China, MOST; Shanghai Jiao Tong University, SJTU; National High-tech Research and Development Program, (2012AA020307); National Key Research and Development Program of China, NKRDPC, (2012CB72…	Acknowledgements Mingzhu Zhao is supported by grants	English
Bonam S.R.; Wang F.; Muller S.	Bonam, Srinivasa Reddy (56419862800); Wang, Fengjuan (56703825000); Muller, Sylviane (57224065806)	56419862800; 56703825000; 57224065806	Lysosomes as a therapeutic target	2019	10.1038/s41573-019-0036-1	https://www.scopus.com/inward/record.uri?eid=2-s2.0-85072108585&doi=10.1038%2fs41573-019-0036-1&partnerID=40&md5=146a2f154fffbb714d94a3f436f69780	Lysosomes are membrane-bound organelles with roles in processes involved in degrading and recycling cellular waste, cellular signalling and energy metabolism. Defects in genes encoding lysosomal proteins cause lysosomal storage disorders, in which enzyme replacement therapy has proved successful. Growing evidence also implicates roles for lysosomal dysfunction in more common diseases including in…		Animals; Energy Metabolism; Enzyme Replacement Therapy; Humans; Lysosomal Storage Diseases; Lysosomes; Neurodegenerative Diseases; Proteins; (n' butyliminomethylidene) 6 thio 1 deoxygalactonojirimycin; 1 deoxynojirimycin; 3',4',7 trihydroxyisoflavone; acetylcysteine; afegostat; alpha 1 antichymotrypsin; ambroxol; apilimod; azithromycin; bafilomycin A1; benzylsulfonyl fluoride; ca 030; cathepsin B…		1 deoxynojirimycin, 19130-96-2, 73285-50-4; 3',4',7 trihydroxyisoflavone, 485-63-2; acetylcysteine, 616-91-1; afegostat, 169105-89-9, 919364-56-0; ambroxol, 18683-91-5, 23828-92-4; apilimod, 541550-19-0; azithromycin, 83905-01-5, 117772-70-0, 121470-24-4; bafilomycin A1, 88899-55-2; benzylsulfonyl fluoride, 329-98-6; chloroquine, 132-73-0, 3545-67-3, 50-63-5, 54-05-7; eliglustat, 491833-29-5, 928…	ca 030; iva 336, Inventiva Pharma; lam 002a, Al Therapeutics; lupuzor, ImmuPharma; mucoslovan, Boehringer Ingelheim; sta 5326, Al Therapeutics	Al Therapeutics; Al Therapeutics; Boehringer Ingelheim; ImmuPharma; Inventiva Pharma	Club francophone de l’autophagie; Laboratory of Excellence Medalis, (ANR-10-LABX-0034); Strasbourg University, (CA15138); Centre Eau Terre Environnement, Institut National de la Recherche Scientifique, ETE, INRS; European Commission, EC; European Regional Development Fund, FEDER; Conseil Régional d'Alsace	The authors apologize to all those whose work is not cited due to space limitations. They gratefully acknowledge Hélène Jeltsch-David for critically reading the manuscript. This research was funded by the French Centre National de la Recherche Scientifique, Région Alsace, the Laboratory of Excellence Medalis (ANR-10-LABX-0034), Initiative of Excellence (IdEx), Strasbourg University, and ImmuPharm…	English	All Open Access; Bronze Open Access; Green Open Access
Marti L.; Lia A.; Reca I.-B.; Roversi P.; Santino A.; Zitzmann N.	Marti, Lucia (35778605000); Lia, Andrea (57195304254); Reca, Ida-Barbara (8859491300); Roversi, Pietro (6603671618); Santino, Angelo (6603105586); Zitzmann, Nicole (7006832949)	35778605000; 57195304254; 8859491300; 6603671618; 6603105586; 7006832949	In planta preliminary screening of ER glycoprotein folding quality control (ERQC) modulators	2018	10.3390/ijms19072135	https://www.scopus.com/inward/record.uri?eid=2-s2.0-85050635833&doi=10.3390%2fijms19072135&partnerID=40&md5=bc398983ae9cd2d07d8a9dc80a5226b7	Small molecule modulators of the Endoplasmic Reticulum glycoprotein folding quality control (ERQC) machinery have broad-spectrum antiviral activity against a number of enveloped viruses and have the potential to rescue secretion of misfolded but active glycoproteins in rare diseases. In vivo assays of candidate inhibitors in mammals are expensive and cannot be afforded at the preliminary stages o…	Arabidopsis thaliana; Drug screening; Endoplasmic reticulum; Glycoprotein folding quality control; Iminosugar; NB-DNJ; Plant immune response	alpha-Glucosidases; Arabidopsis; Arabidopsis Proteins; Endoplasmic Reticulum-Associated Degradation; Glycoproteins; Glycoside Hydrolase Inhibitors; Recombinant Proteins; alpha glucosidase; bacterial protein; endoplasmic reticulum alpha glucosidase I; endoplasmic reticulum alpha glucosidase II; flagellin 22; iminosugar; iminosugar nb dnj; plant protein; protein elf18; transcription protein PHI1; t…		alpha glucosidase, 9001-42-7; alpha-Glucosidases, ; Arabidopsis Proteins, ; Glycoproteins, ; Glycoside Hydrolase Inhibitors, ; Recombinant Proteins,			Wellcome Trust, WT, (204801/Z/16/Z.)	Acknowledgments: Arabidopsis thaliana psl5-1 mutants (in the Col-0 background) were kindly provided by Yusuke Saijo (Department of Plant Microbe Interactions, Max Planck Institute, Germany). N.Z. is a Fellow of Merton College, Oxford. PR is the recipient of a LISCB Wellcome Trust ISSF award, grant reference 204801/Z/16/Z.	English	All Open Access; Gold Open Access; Green Open Access
Meyer N.; Henkel L.; Linder B.; Zielke S.; Tascher G.; Trautmann S.; Geisslinger G.; Münch C.; Fulda S.; Tegeder I.; Kögel D.	Meyer, Nina (57194762043); Henkel, Lisa (57221601953); Linder, Benedikt (57193009005); Zielke, Svenja (57203042900); Tascher, Georg (37065415200); Trautmann, Sandra (57193900071); Geisslinger, Gerd (52963419600); Münch, Christian (36673529800); Fulda, Simone (57205552366); Tegeder, Irmgard (7003818981); Kögel, Donat (6701358510)	57194762043; 57221601953; 57193009005; 57203042900; 37065415200; 57193900071; 52963419600; 36673529800; 57205552366; 7003818981; 6701358510	Autophagy activation, lipotoxicity and lysosomal membrane permeabilization synergize to promote pimozide- and loperamide-induced glioma cell death	2021	10.1080/15548627.2021.1874208	https://www.scopus.com/inward/record.uri?eid=2-s2.0-85099567599&doi=10.1080%2f15548627.2021.1874208&partnerID=40&md5=1e7f8f01c02625f8fcdbeb348f1fc0cf	Increasing evidence suggests that induction of lethal macroautophagy/autophagy carries potential significance for the treatment of glioblastoma (GBM). In continuation of previous work, we demonstrate that pimozide and loperamide trigger an ATG5- and ATG7 (autophagy related 5 and 7)-dependent type of cell death that is significantly reduced with cathepsin inhibitors and the lipid reactive oxygen s…	Acid sphingomyelinase; autophagy-dependent cell death; brain tumors; cholesterol metabolism; drug repurposing; er stress; lysophagy	Autophagy; Autophagy-Related Protein 5; Autophagy-Related Protein 7; Brain Neoplasms; Cathepsins; Cell Death; Cell Line, Tumor; Ceramides; Gene Knockout Techniques; Glioblastoma; Humans; Lipid Metabolism; Loperamide; Lysosomes; Permeability; Pimozide; Proteome; Sphingomyelin Phosphodiesterase; alpha tocopherol; autophagy related protein 5; autophagy related protein 7; cathepsin B; ceramide; chole…		alpha tocopherol, 1406-18-4, 1406-70-8, 52225-20-4, 58-95-7, 59-02-9; cathepsin B, 9047-22-7; cholesterol, 57-88-5; imipramine, 113-52-0, 50-49-7; lipid, 66455-18-3; loperamide, 34552-83-5, 53179-11-6; pimozide, 2062-78-4; sphingomyelin phosphodiesterase, 9031-54-3; ticlopidine, 53885-35-1, 55142-85-3; cathepsin, 9004-08-4; ATG5 protein, human, ; Atg7 protein, human, ; Autophagy-Related Protein 5…			Deutsche Forschungsgemeinschaft, DFG, (SFB1039, SFB1177)	This work was supported by the Deutsche Forschungsgemeinschaft [SFB1039]; Deutsche Forschungsgemeinschaft [SFB1177].	English	All Open Access; Bronze Open Access; Green Open Access
Hu M.; Carraway K.L., III	Hu, Michelle (57221103895); Carraway, Kermit L. (7102576025)	57221103895; 7102576025	Repurposing Cationic Amphiphilic Drugs and Derivatives to Engage Lysosomal Cell Death in Cancer Treatment	2020	10.3389/fonc.2020.605361	https://www.scopus.com/inward/record.uri?eid=2-s2.0-85098121191&doi=10.3389%2ffonc.2020.605361&partnerID=40&md5=2d76887f99ec45d06a90678657415fa4	A major confounding issue in the successful treatment of cancer is the existence of tumor cell populations that resist therapeutic agents and regimens. While tremendous effort has gone into understanding the biochemical mechanisms underlying resistance to each traditional and targeted therapeutic, a broader approach to the problem may emerge from the recognition that existing anti-cancer agents e…	cancer treatment; cationic amphiphilic drugs; lysosomal cell death; lysosomal membrane permeabilization; necrosis; therapeutic repurposing; therapeutic resistance; therapeutic targeting	adenosine triphosphatase; amphophile; antibiotic agent; biological factor; cation; glycoprotein; reactive oxygen metabolite; siramesine; cancer chemotherapy; cancer stem cell; cell death; cell membrane; cytotoxicity; drug repositioning; enzyme activity; flow cytometry; human; lipid composition; lipid metabolism; lipidosis; lipogenesis; lysosome; lysosome storage disease; membrane rupture; mitocho…		adenosine triphosphatase, 37289-25-1, 9000-83-3; siramesine, 147817-50-3			National Institutes of Health, NIH, (CA230742, CA250211); National Cancer Institute, en:NCI; Division of Cancer Prevention, National Cancer Institute, en:DCP, NCI; Center for Strategic Scientific Initiatives, National Cancer Institute, en:CSSI, NCI; Division of Cancer Epidemiology and Genetics, National Cancer Institute, en:DCEG; National Cancer Institute, Cairo University, en:NCI	The authors are supported by NIH grants CA230742 and CA250211.	English	All Open Access; Gold Open Access; Green Open Access
Beilhartz G.L.; Sugiman-Marangos S.N.; Melnyk R.A.	Beilhartz, Greg L. (24830529200); Sugiman-Marangos, Seiji N. (28568150100); Melnyk, Roman A. (7003963857)	24830529200; 28568150100; 7003963857	Repurposing bacterial toxins for intracellular delivery of therapeutic proteins	2017	10.1016/j.bcp.2017.04.009	https://www.scopus.com/inward/record.uri?eid=2-s2.0-85017425601&doi=10.1016%2fj.bcp.2017.04.009&partnerID=40&md5=b77a480677ed3d2d8a7802866af49d93	Despite enormous efforts, achieving efficacious levels of proteins inside mammalian cells remains one of the greatest challenges in biologics-based drug discovery and development. The inability of proteins to readily cross biological membranes precludes access to the wealth of intracellular targets and applications that lie within mammalian cells. Existing methods of delivery commonly suffer from…	Bacterial toxins; Biologics; Diphtheria toxin; Intracellular protein delivery; Protein therapeutics	Animals; Bacterial Toxins; Cytosol; Drug Carriers; Drug Discovery; Humans; Pharmaceutical Preparations; Protein Binding; Receptors, Cell Surface; Recombinant Proteins; bacterial toxin; biological product; protein; receptor; bacterial toxin; cell surface receptor; drug; drug carrier; protein binding; recombinant protein; drug delivery system; drug repositioning; host cell; human; immunogenicity; n…		protein, 67254-75-5; Bacterial Toxins, ; Drug Carriers, ; Pharmaceutical Preparations, ; Receptors, Cell Surface, ; Recombinant Proteins,			Canadian Institutes of Health Research, CIHR	R.A.M. was supported by Canadian Institutes of Health Research (CIHR) Operating Grant, and a Brain Canada Multi-Investigator Research Initiative Grant.	English
Hanes J.; Dobakova E.; Majerova P.	Hanes, Jozef (57212968434); Dobakova, Eva (58344010800); Majerova, Petra (56392915700)	57212968434; 58344010800; 56392915700	Brain drug delivery: Overcoming the blood-brain barrier to treat tauopathies	2020	10.2174/1381612826666200316130128	https://www.scopus.com/inward/record.uri?eid=2-s2.0-85084270141&doi=10.2174%2f1381612826666200316130128&partnerID=40&md5=493c12c62d00b1c81bcc0bf240c6738b	Tauopathies are neurodegenerative disorders characterized by the deposition of abnormal tau protein in the brain. The application of potentially effective therapeutics for their successful treatment is hampered by the presence of a naturally occurring brain protection layer called the blood-brain barrier (BBB). BBB represents one of the biggest challenges in the development of therapeutics for ce…	Alzheimer’s disease; Blood-brain barrier (BBB); Brain drug delivery; CNS; Drug targeting; Tauopathies	Biological Transport; Blood-Brain Barrier; Brain; Drug Delivery Systems; Humans; Tauopathies; carrier protein; diphtheria toxin receptor; insulin receptor; lipid based nanocarrier; liposome; low density lipoprotein receptor related protein; megalin; membrane receptor; nanocarrier; nootropic agent; osmotic agent; protein corona; somatomedin receptor; transferrin receptor; unclassified drug; adsorp…		carrier protein, 80700-39-6			Agentúra na Podporu Výskumu a Vývoja, APVV, (APVV-16-0531, APVV-18-0302, APVV-18-0515); Vedecká Grantová Agentúra MŠVVaŠ SR a SAV, VEGA, (2/0148/18)	The study was supported by The Slovak Research and Development Agency under Grants APVV-16-0531, APVV-18-0302, APVV-18-0515 and VEGA 2/0148/18, Slovak Republic.	English
Uddin M.S.; Ashraf G.M.	Uddin, Md. Sahab (57854928300); Ashraf, Ghulam Md. (16444016700)	57854928300; 16444016700	Quality control of cellular protein in neurodegenerative disorders	2020	10.4018/978-1-7998-1317-0	https://www.scopus.com/inward/record.uri?eid=2-s2.0-85081906990&doi=10.4018%2f978-1-7998-1317-0&partnerID=40&md5=c7f46ac56332e0b69167bd262feca1ea	Protein misfolding and aggregation are hallmarks of several neurodegenerative proteinopathies. Though multiple factors like aging, oxidative stress, mitochondrial dysfunction, proteotoxic insults, genetic inconsistency, etc. are responsible for the dysfunction of the neuronal protein quality control system, targeting protein quality control has become an auspicious approach to halt the propagatio…									English
Zhao Z.; Qin P.; Huang Y.-W.	Zhao, Zhuangzhuang (57193575101); Qin, Pan (57220661095); Huang, Yao-Wei (8291778500)	57193575101; 57220661095; 8291778500	Lysosomal ion channels involved in cellular entry and uncoating of enveloped viruses: Implications for therapeutic strategies against SARS-CoV-2	2021	10.1016/j.ceca.2021.102360	https://www.scopus.com/inward/record.uri?eid=2-s2.0-85099823094&doi=10.1016%2fj.ceca.2021.102360&partnerID=40&md5=a115cb0b41d1834ec91287c80f5b4dff	Ion channels are necessary for correct lysosomal function including degradation of cargoes originating from endocytosis. Almost all enveloped viruses, including coronaviruses (CoVs), enter host cells via endocytosis, and do not escape endosomal compartments into the cytoplasm (via fusion with the endolysosomal membrane) unless the virus-encoded envelope proteins are cleaved by lysosomal proteases…	Enveloped viruses; Lysosome; PI(3,5)P2; SARS-CoV-2; TPC2; TRPML2	Aminopyridines; Antiviral Agents; COVID-19; Drug Design; Endocytosis; Endosomes; Heterocyclic Compounds, 3-Ring; Humans; Hydrazones; Ion Channels; Lysosomes; Models, Biological; Morpholines; Pyrimidines; SARS-CoV-2; Vacuolar Proton-Translocating ATPases; Viral Envelope; Virus Internalization; Virus Uncoating; adenosine triphosphatase; cell surface receptor; chloride ion; clathrin; ion channel; la…		adenosine triphosphatase, 37289-25-1, 9000-83-3; potassium ion, 24203-36-9; proton transporting adenosine triphosphatase, ; sodium ion, 17341-25-2; apilimod, 541550-19-0; proton transporting adenosine triphosphate synthase, 37205-63-3; 6-amino-N-(3-(4-(4-morpholinyl)pyrido(3',2'-4,5)furo(3,2-d)pyrimidin-2-yl)phenyl)-3-pyridinecarboxamide, ; Aminopyridines, ; Antiviral Agents, ; apilimod mesylate,…			National Natural Science Foundation of China, NSFC, (31872488, 32041003)	This study was supported by the National Natural Science Foundation of China ( 32041003 and 31872488 ). The professional editing service NB Revisions was used for technical preparation of the text prior to submission.	English	All Open Access; Bronze Open Access; Green Open Access
Klionsky D.J.; Abdelmohsen K.; Abe A.; Abedin M.J.; Abeliovich H.; Arozena A.A.; Adachi H.; Adams C.M.; Adams P.D.; Adeli K.; Adhihetty P.J.; Adler S.G.; Agam G.; Agarwal R.; Aghi M.K.; Agnello M.; Agostinis P.; Aguilar P.V.; Aguirre-Ghiso J.; Airoldi E.M.; Ait-Si-Ali S.; Akematsu T.; Akporiaye E.T.; Al-Rubeai M.; Albaiceta G.M.; Albanese C.; Albani D.; Albert M.L.; Aldudo J.; Algül H.; Alirezaei…	Klionsky, Daniel J. (7004321762); Abdelmohsen, Kotb (13006314400); Abe, Akihisa (7201474874); Abedin, Md Joynal (7005364979); Abeliovich, Hagai (55936658000); Arozena, Abraham Acevedo (8711007700); Adachi, Hiroaki (35486813000); Adams, Christopher M. (7402376432); Adams, Peter D. (7403071747); Adeli, Khosrow (7006103707); Adhihetty, Peter J. (6506197121); Adler, Sharon G. (7202093551); Agam, Gali…	7004321762; 13006314400; 7201474874; 7005364979; 55936658000; 8711007700; 35486813000; 7402376432; 7403071747; 7006103707; 6506197121; 7202093551; 7005725866; 57203467349; 55991650200; 7005330161; 7003326894; 7005046768; 6701693255; 23391932600; 6701718396; 23491571900; 7004747842; 55399432900; 6507847477; 7103014769; 6603839904; 7403276672; 6603097734; 6602819806; 20336830000; 6507742708; 354251…	Guidelines for the use and interpretation of assays for monitoring autophagy (3rd edition)	2016	10.1080/15548627.2015.1100356	https://www.scopus.com/inward/record.uri?eid=2-s2.0-85013763791&doi=10.1080%2f15548627.2015.1100356&partnerID=40&md5=c7b9c89e5113f0c72d642ba75e5097c9	[No abstract available]	Autolysosome; Autophagosome; Chaperonemediated autophagy; Flux; LC3; Lysosome; Macroautophagy; Phagophore; Stress; Vacuole	Animals; Autophagy; Biological Assay; Computer Simulation; Humans; animal; autophagy; bioassay; computer simulation; human; physiology; procedures; standards					National Science Foundation, NSF, (1413525); National Institutes of Health, NIH; National Institute on Drug Abuse, NIDA, (R21DA029249); National Institute on Alcohol Abuse and Alcoholism, NIAAA, (K01AA019996, R01AA019954, R01AA021751, R01AA022601); National Institute on Aging, NIA, (K02AG042095, P01AG031782, P30AG028740, R00AG042494, R00AG048016, R01AG020197, R01AG026389, R01AG031867, R01AG032611…	This work was supported in part by the National Institutes of Health, including Public Health Service grant GM053396 to D.J.K. Due to space and other limitations, it is not possible to include all other sources of financial support.	English	All Open Access; Green Open Access; Hybrid Gold Open Access
Urbanelli L.; Buratta S.; Tancini B.; Sagini K.; Delo F.; Porcellati S.; Emiliani C.	Urbanelli, Lorena (57189487944); Buratta, Sandra (56289825200); Tancini, Brunella (6602622579); Sagini, Krizia (55710731900); Delo, Federica (57210142653); Porcellati, Serena (6602622109); Emiliani, Carla (7004403772)	57189487944; 56289825200; 6602622579; 55710731900; 57210142653; 6602622109; 7004403772	The role of extracellular vesicles in viral infection and transmission	2019	10.3390/vaccines7030102	https://www.scopus.com/inward/record.uri?eid=2-s2.0-85073347318&doi=10.3390%2fvaccines7030102&partnerID=40&md5=d7ce1246bad199fd70c350d76ef4ce9d	Extracellular vesicles (EVs) have been found to be released by any type of cell and can be retrieved in every circulating body fluid, namely blood (plasma, serum), saliva, milk, and urine. EVs were initially considered a cellular garbage disposal tool, but later it became evident that they are involved in intercellular signaling. There is evidence that viruses can use EV endocytic routes to enter…	Epstein-barr virus (EBV); Exosomes;mechanisms of viral spreading;human immunodeficiency virus (HIV); Extracellular vesicles; HCV	exosome; human; nonhuman; organelle biogenesis; Review; virus infection; virus transmission							English	All Open Access; Gold Open Access; Green Open Access
Ohgane K.; Karaki F.; Noguchi-Yachide T.; Dodo K.; Hashimoto Y.	Ohgane, Kenji (36451093700); Karaki, Fumika (37032515900); Noguchi-Yachide, Tomomi (16507321400); Dodo, Kosuke (6505803534); Hashimoto, Yuichi (35402041500)	36451093700; 37032515900; 16507321400; 6505803534; 35402041500	Structure-activity relationships of oxysterol-derived pharmacological chaperones for Niemann-Pick type C1 protein	2014	10.1016/j.bmcl.2014.05.064	https://www.scopus.com/inward/record.uri?eid=2-s2.0-84904066446&doi=10.1016%2fj.bmcl.2014.05.064&partnerID=40&md5=56f5068664d2aba44bda25855f04f67e	Niemann-Pick disease type C is a fatal neurodegenerative disease, and its major cause is mutations in NPC1 gene. This gene encodes NPC1 protein, a late endosomal polytopic membrane protein required for intracellular cholesterol trafficking. One prevalent mutation (I1061T) has been shown to cause a folding defect, which results in failure of endosomal localization of the protein, leading to loss-o…	Niemann-Pick disease type C; NPC1; Oxysterol; Pharmacological chaperone; Structure-activity relationships	Carrier Proteins; Dose-Response Relationship, Drug; Humans; Membrane Glycoproteins; Molecular Structure; Mutation; Niemann-Pick Disease, Type C; Sterols; Structure-Activity Relationship; mutant protein; Niemann Pick type C1 protein; oxysterol; protein; unclassified drug; carrier protein; membrane protein; NPC1 protein, human; sterol; chaperone; hydroxyl group; membrane protein; NPC1 protein; oxys…		protein, 67254-75-5; carrier protein, 80700-39-6; Carrier Proteins, ; Membrane Glycoproteins, ; NPC1 protein, human, ; Sterols,			Japan Society for the Promotion of Science, KAKEN, (13J06522, 2210583, 22249006, 25670052, 26293025)	This work was supported in part by Grants-in-Aid for JSPS Fellows and for Scientific Research (A) ( JSPS KAKENHI Grant Numbers 2210583 and 22249006 ). We thank Professor Mikiko Sodeoka (RIKEN) and Dr. Minoru Ishikawa (Institute of Molecular and Cellular Biosciences, The University of Tokyo) for fruitful discussion and support.	English
Wingerter A.; El Malki K.; Sandhoff R.; Seidmann L.; Wagner D.-C.; Lehmann N.; Vewinger N.; Frauenknecht K.B.M.; Sommer C.J.; Traub F.; Kindler T.; Russo A.; Otto H.; Lollert A.; Staatz G.; Roth L.; Paret C.; Faber J.	Wingerter, Arthur (55602478800); El Malki, Khalifa (55349051600); Sandhoff, Roger (55933406000); Seidmann, Larissa (15758260400); Wagner, Daniel-Christoph (34467959600); Lehmann, Nadine (57192311830); Vewinger, Nadine (57205669018); Frauenknecht, Katrin B. M. (9435274800); Sommer, Clemens J. (7103256469); Traub, Frank (36978145000); Kindler, Thomas (6603422213); Russo, Alexandra (12772600500); Ot…	55602478800; 55349051600; 55933406000; 15758260400; 34467959600; 57192311830; 57205669018; 9435274800; 7103256469; 36978145000; 6603422213; 12772600500; 57200070289; 6507893621; 7004288040; 57194091385; 55376138000; 12773146400	Exploiting gangliosides for the therapy of ewing’s sarcoma and h3k27m‐mutant diffuse midline glioma	2021	10.3390/cancers13030520	https://www.scopus.com/inward/record.uri?eid=2-s2.0-85099934164&doi=10.3390%2fcancers13030520&partnerID=40&md5=e3de7451f3136135ae2a86f6f223b522	The ganglioside GD2 is an important target in childhood cancer. Nevertheless, the only therapy targeting GD2 that is approved to date is the monoclonal antibody dinutuximab, which is used in the therapy of neuroblastoma. The relevance of GD2 as a target in other tumor entities remains to be elucidated. Here, we analyzed the expression of GD2 in different pediatric tumor entities by flow cytometry…	Dinutuximab; Eliglustat; Ewing’s sarcoma; Ganglioside; GD2; H3K27M‐mutant diffuse midline glioma; Miglustat; Osteosarcoma	dinutuximab; eliglustat; gabapentin; ganglioside GD2; irinotecan; morphine; paracetamol; temozolomide; adolescent; adult; antiproliferative activity; Article; brain metastasis; cancer control; cancer pain; cancer radiotherapy; cancer surgery; cell proliferation; child; clinical article; consolidation chemotherapy; controlled study; drug efficacy; drug repositioning; drug targeting; Ewing sarcoma;…		dinutuximab, 1363687-32-4, 1613303-02-8; eliglustat, 491833-29-5, 928659-70-5; gabapentin, 60142-96-3; ganglioside GD2, 65988-71-8; irinotecan, 100286-90-6, 97682-44-5; morphine, 52-26-6, 57-27-2; paracetamol, 103-90-2; temozolomide, 85622-93-1			Kinderkrebshilfe Mainz, (KKH010/16)	Funding: This research was funded by Kinderkrebshilfe Mainz, grant number KKH010/16.	English	All Open Access; Green Open Access
Beaulieu C.L.; Samuels M.E.; Ekins S.; McMaster C.R.; Edwards A.M.; Krainer A.R.; Hicks G.G.; Frey B.J.; Boycott K.M.; MacKenzie A.E.	Beaulieu, Chandree L (35323970500); Samuels, Mark E (56566165400); Ekins, Sean (57203197233); McMaster, Christopher R (7004352587); Edwards, Aled M (57632336000); Krainer, Adrian R (56744420600); Hicks, Geoffrey G (7102511193); Frey, Brendan J (35459307900); Boycott, Kym M (6603137198); MacKenzie, Alex E (56814319000)	35323970500; 56566165400; 57203197233; 7004352587; 57632336000; 56744420600; 7102511193; 35459307900; 6603137198; 56814319000	A generalizable pre-clinical research approach for orphan disease therapy	2012	10.1186/1750-1172-7-39	https://www.scopus.com/inward/record.uri?eid=2-s2.0-84862173050&doi=10.1186%2f1750-1172-7-39&partnerID=40&md5=63724d1358b715c18cf2e62235196d56	With the advent of next-generation DNA sequencing, the pace of inherited orphan disease gene identification has increased dramatically, a situation that will continue for at least the next several years. At present, the numbers of such identified disease genes significantly outstrips the number of laboratories available to investigate a given disorder, an asymmetry that will only increase over ti…	Generalizable screening methods; Orphan disease therapy; Preclinical drug development; Translational toolbox	Computational Biology; Drug Discovery; Genetic Diseases, Inborn; Humans; Rare Diseases; Translational Medical Research; ataluren; oligonucleotide; RNA; bioinformatics; chemical informatics; clinical research; codon; cystic fibrosis; diseases; drug industry; food and drug administration; gene activity; genetic disorder; human; loss of function mutation; medical literature; nonhuman; orphan disease…		RNA, 63231-63-0; ataluren, 775304-57-9, 775304-59-1	ptc 124		Canadian Gene Cure Foundation; Institute of Genetics, and Fight SMA; Physicians Services Incorporated; Canadian Institutes of Health Research, CIHR; Ontario Genomics Institute, OGI	The authors would like to thank the participants of the ‘Treating Inherited Rare Disorders: Choosing the Shortest (and most generalizable) Paths to the Clinic’ Workshop (in addition to the authors, Brian Kaspar, Justin Lamb, Roy Gravel, Wyatt Yue, Michel Bouvier, David Wishart, Nicholas Katsanis, Michel Roberge, and Mark Lundie). This workshop was funded by the Ontario Genomics Institute ‘Genomic…	English	All Open Access; Gold Open Access; Green Open Access
Charlton F.W.; Pearson H.M.; Hover S.; Lippiat J.D.; Fontana J.; Barr J.N.; Mankouri J.	Charlton, Frank W. (57208741312); Pearson, Hayley M. (57218436467); Hover, Samantha (57188976399); Lippiat, Jon D. (6507055645); Fontana, Juan (8211472900); Barr, John N. (7202043606); Mankouri, Jamel (24587794600)	57208741312; 57218436467; 57188976399; 6507055645; 8211472900; 7202043606; 24587794600	Ion Channels as therapeutic targets for viral infections: Further discoveries and future perspectives	2020	10.3390/v12080844	https://www.scopus.com/inward/record.uri?eid=2-s2.0-85089170830&doi=10.3390%2fv12080844&partnerID=40&md5=1f6b30296f0138a83c2331d823a14e2a	Ion channels play key roles in almost all facets of cellular physiology and have emerged as key host cell factors for a multitude of viral infections. A catalogue of ion channel-blocking drugs have been shown to possess antiviral activity, some of which are in widespread human usage for ion channel-related diseases, highlighting new potential for drug repurposing. The emergence of ion channel-vir…	Antivirals; Channelopathies; Ion channel; Virus; Virus-host interactions	Animals; Antiviral Agents; Calcium Channels; Channelopathies; Chloride Channels; Drug Repositioning; Humans; Ion Channels; Sodium Channels; Virus Diseases; Virus Internalization; Virus Replication; acetylsalicylic acid; acid sensing ion channel; adenosine triphosphate sensitive potassium channel; benidipine; calcium channel; cilnidipine; cystic fibrosis transmembrane conductance regulator; dopami…		acetylsalicylic acid, 493-53-8, 50-78-2, 53663-74-4, 53664-49-6, 63781-77-1; benidipine, 105979-17-7, 91599-74-5; cilnidipine, 132203-70-4; cystic fibrosis transmembrane conductance regulator, 126880-72-6; G protein coupled receptor kinase, ; protein tyrosine phosphatase, 79747-53-8, 97162-86-2; receptor type tyrosine protein phosphatase C, ; Antiviral Agents, ; Calcium Channels, ; Chloride Chann…					English	All Open Access; Gold Open Access; Green Open Access
Piemontese L.; Loiodice F.; Chaves S.; Santos M.A.	Piemontese, Luca (10639460500); Loiodice, Fulvio (6603702557); Chaves, Sílvia (7003574012); Santos, Maria Amélia (25930576400)	10639460500; 6603702557; 7003574012; 25930576400	The therapy of alzheimer’s disease: Towards a new generation of drugs	2019	10.2174/9789811401893119080004	https://www.scopus.com/inward/record.uri?eid=2-s2.0-85071198786&doi=10.2174%2f9789811401893119080004&partnerID=40&md5=0a10e7da4b007453a31dd4c0b1b8a4ca	The treatment of neurodegenerative diseases is one of the most urgent challenges for pharmaceutical industry and public institutions. Alzheimer’s disease (AD), in particular, is a severe age-dependent dementia, currently affecting 44.4 million people worldwide, and this number is estimated to rise to 131.5 million in 2050. Only a few drugs are currently available for AD therapy, but these molecul…	Acetylcholinesterase inhibitors; Alzheimer’s disease; Aβ amyloid plaques; Disease-modifying agents; Donepezil; Innovative targets; Insulin; Multi-functional drugs; Multitarget therapy; Neurodegenerative disease; Pioglitazone; PPARs; Tacrine; Type 2 diabetes mellitus; Type 3 diabetes	4 aminobutyric acid A receptor; aducanumab; amyloid beta protein; anavex 2 73; benfotiamine; beta secretase 1; bryostatin 1; central nervous system agents; crenezumab; donepezil; elenbecestat; galantamine; gantenerumab; gosuranemab; hydromethylthionine; id1201; insulin; lanabecestat; levetiracetam; ly3202626; nicotinamide; rivastigmine; solanezumab; tacrine; tau protein; telmisartan; tertomotide;…		aducanumab, 1384260-65-4; amyloid beta protein, 109770-29-8; benfotiamine, 22457-89-2; bryostatin 1, 83314-01-6; crenezumab, 1095207-05-8; donepezil, 120011-70-3, 120014-06-4, 142057-77-0; elenbecestat, 1388651-30-6; galantamine, 1953-04-4, 357-70-0; gantenerumab, 1043556-46-2; gosuranemab, 1788032-39-2; hydromethylthionine, 1236208-20-0, 613-11-6; insulin, 9004-10-8; lanabecestat, 1383982-64-6, …	anavex 2 73, Anavex Life Sciences; aricept; azd3293, Astra Zeneca, United Kingdom; biib092, Biogen, United States; cnp520, Novartis, Switzerland; cognex; e2609, Eisai, Japan; exelon; gv1001, GemVax and Kael; id1201, Il Dong, South Korea; ly3202626, Lilly, United States; razadyne; trx0237, TauRx, Singapore	Anavex Life Sciences; Astra Zeneca, United Kingdom; Biogen, United States; Eisai, Japan; GemVax and Kael; Il Dong, South Korea; Lilly, United States; Novartis, Switzerland; TauRx, Singapore	Fundação para a Ciência e a Tecnologia, FCT, (UID/QUI/00100/2013)	L.P. would like to acknowledge Fondo di Sviluppo e Coesione 2007 ጀ2013, APQ Ricerca Regione Puglia ᰀProgramma regionale a sostegno della specializzazione intelligente e della sostenibilità sociale ed ambientale ጀFutureInResearch ᴀ, Project ID: I2PCTF6 and Arch. Cinzia Tarantino for the Figure editing. M.A.S. and S.C. acknowledge the Portuguese Fundação para a Ciência e Tecnologia (FCT) for the pr…	English
Huang X.; Cai H.; Zhou H.; Li T.; Jin H.; Evans C.E.; Cai J.; Pi J.	Huang, Xueqin (56009504200); Cai, Huaihong (24330751300); Zhou, Haibo (55877882600); Li, Ting (57189597917); Jin, Hua (35490729000); Evans, Colin.E. (36833567300); Cai, Jiye (57189033183); Pi, Jiang (54780419900)	56009504200; 24330751300; 55877882600; 57189597917; 35490729000; 36833567300; 57189033183; 54780419900	Cobalt oxide nanoparticle-synergized protein degradation and phototherapy for enhanced anticancer therapeutics	2021	10.1016/j.actbio.2020.11.036	https://www.scopus.com/inward/record.uri?eid=2-s2.0-85097882855&doi=10.1016%2fj.actbio.2020.11.036&partnerID=40&md5=7f55a86420029f2b870213feaae76c98	How to enable protein degradation pathways including the autophagy-lysosome pathway (ALP) and the ubiquitin-proteasome system (UPS) to enhance the efficacy of anticancer treatments remains a substantial challenge. Cobalt oxide nanoparticles (Co3O4 NPs) have attracted interest in recent years for their potential use as a synergistic anticancer treatment, although their therapeutic mechanisms of ac…	Autophagy; Cobalt oxide nanoparticles; Photothermal therapy; Synergistic anticancer treatments; Ubiquitin-proteasome	Cell Line, Tumor; Cobalt; Nanoparticles; Oxides; Phototherapy; Proteolysis; Cell death; Diseases; Nanoparticles; Photosensitizers; Proteins; actin; adenosine triphosphate; autophagy related protein 12; autophagy related protein 5; beclin 1; carfilzomib; caspase 3; caspase 8; caspase 9; cathepsin; cathepsin B; cathepsin D; cathepsin K; cathepsin L; cobalt oxide nanoparticle; mammalian target of ra…		adenosine triphosphate, 15237-44-2, 56-65-5, 987-65-5; carfilzomib, 868540-17-4; caspase 3, 169592-56-7; caspase 8, ; caspase 9, 180189-96-2; cathepsin, 9004-08-4; cathepsin B, 9047-22-7; cathepsin D, 9025-26-7; cathepsin K, 94716-09-3; cathepsin L, 60616-82-2; cobalt, 7440-48-4; oxide, 16833-27-5; Cobalt, ; cobalt oxide, ; Oxides,	DM2500, Leica, Germany; IX71, Olympus; ImageJ; SP8, Leica; UV-3600, Shimadzu, Japan; Zetasizer	Leica; Leica, Germany; Olympus; Shimadzu, Japan	Guangdong Natural Science Funds for Distinguished Young Scholars, (2018B030306033); National Natural Science Foundation of China, NSFC, (81773684, 81801649); Science and Technology Development Fund, STDF, (028/2014/A1); Natural Science Foundation of Guangdong Province, (2018A0303130002); Anhui University of Science and Technology, AUST; Pearl River S and T Nova Program of Guangzhou, (201806010060)	Funding text 1: We sincerely thank Dr.Xiaoming Zhu and Dr.Qiang Wu from Macau University of Science and Technology for their support. This work was supported by Macau Science and Technology Development Fund (Project No. 028/2014/A1 ), Natural Science Foundation of Guangdong Province (No. 2018A0303130002 ), National Natural Science Foundation of China (No. 81773684 and No. 81801649 ), Guangdong Na…	English
Roy A.; Kundu M.; Chakrabarti S.; Patel D.R.; Pahan K.	Roy, Avik (14008929100); Kundu, Madhuchhanda (56694038800); Chakrabarti, Sudipta (37022398900); Patel, Dhruv R. (57203436131); Pahan, Kalipada (7004724512)	14008929100; 56694038800; 37022398900; 57203436131; 7004724512	Oleamide, a Sleep-Inducing Supplement, Upregulates Doublecortin in Hippocampal Progenitor Cells via PPARα	2021	10.3233/JAD-215124	https://www.scopus.com/inward/record.uri?eid=2-s2.0-85121305886&doi=10.3233%2fJAD-215124&partnerID=40&md5=8d9583b9414ae68b6c074e1eaaa1e813	Background: Doublecortin (DCX), a microtubule associated protein, has emerged as a central biomarker of hippocampal neurogenesis. However, molecular mechanisms by which DCX is regulated are poorly understood. Objective: Since sleep is involved with the acquisition of memory and oleamide or 9-Octadecenamide (OCT) is a sleep-inducing supplement in human, we examined whether OCT could upregulate DCX…	Doublecortin; hippocampal progenitor cells; oleamide; PPARα	Animals; Cell Differentiation; Doublecortin Domain Proteins; Food Additives; Gene Expression Regulation; Hippocampus; Humans; Mice; Mice, Knockout; Oleic Acids; PPAR alpha; Promoter Regions, Genetic; Sleep; Sleep Aids, Pharmaceutical; Transcription Factors; Up-Regulation; green fluorescent protein; lentivirus vector; neuronal migration protein doublecortin; oleamide; peroxisome proliferator activ…		neuronal migration protein doublecortin, 202938-39-4; oleamide, 301-02-0; peroxisome proliferator activated receptor alpha, 147258-70-6; oleic acid, 112-80-1, 115-06-0; Doublecortin Domain Proteins, ; Food Additives, ; Oleic Acids, ; oleylamide, ; PPAR alpha, ; Sleep Aids, Pharmaceutical, ; Transcription Factors,			National Institutes of Health, NIH, (1IK6 BX004982, AG050431-04S1, AG069229); U.S. Department of Veterans Affairs, VA	This study was supported by grants from NIH (AG050431, AG050431-04S1, and AG069229) to KP. Moreover, KP is the recipient of a Research Career Scientist Award (1IK6 BX004982) from the Department of Veterans Affairs.	English	All Open Access; Green Open Access
Pena S.A.; Iyengar R.; Eshraghi R.S.; Bencie N.; Mittal J.; Aljohani A.; Mittal R.; Eshraghi A.A.	Pena, Stefanie A. (57207250919); Iyengar, Rahul (57213677274); Eshraghi, Rebecca S. (57201979979); Bencie, Nicole (57196474106); Mittal, Jeenu (56548334500); Aljohani, Abdulrahman (57213676713); Mittal, Rahul (7202560100); Eshraghi, Adrien A. (7003677831)	57207250919; 57213677274; 57201979979; 57196474106; 56548334500; 57213676713; 7202560100; 7003677831	Gene therapy for neurological disorders: challenges and recent advancements	2020	10.1080/1061186X.2019.1630415	https://www.scopus.com/inward/record.uri?eid=2-s2.0-85077942849&doi=10.1080%2f1061186X.2019.1630415&partnerID=40&md5=4303d1c159b5aa80af49e0572be27db5	Major advancements in targeted gene therapy have opened up avenues for the treatment of major neurological disorders through a range of versatile modalities varying from expression of exogenous to suppression of endogenous genes. Recent technological innovations for improved gene sequence delivery have focussed on highly specific viral vector designs, plasmid transfection, nanoparticles, polymer-…	Autism Spectrum disorder; CRISPER/Cas9 system; gene delivery; Gene therapy; neurological diseases; non-viral vectors; viral vectors	Animals; CRISPR-Cas Systems; Gene Transfer Techniques; Genetic Therapy; Genetic Vectors; Humans; Nanoparticles; Nervous System Diseases; Polymers; gene therapy agent; microRNA; nanoparticle; polymer; polypeptide; virus vector; Adeno associated virus; Adenoviridae; autism; blood brain barrier; chimeric antigen receptor T-cell immunotherapy; CRISPR-CAS9 system; drug administration route; gene silen…		Polymers,					English
Abdelhakim M.; McMurray E.; Syed A.R.; Kafkas S.; Kamau A.A.; Schofield P.N.; Hoehndorf R.	Abdelhakim, Marwa (57209284658); McMurray, Eunice (57217125203); Syed, Ali Raza (57217127624); Kafkas, Senay (8299768100); Kamau, Allan Anthony (54880070200); Schofield, Paul N (57203081335); Hoehndorf, Robert (14319077100)	57209284658; 57217125203; 57217127624; 8299768100; 54880070200; 57203081335; 14319077100	DDIEM: Drug database for inborn errors of metabolism	2020	10.1186/s13023-020-01428-2	https://www.scopus.com/inward/record.uri?eid=2-s2.0-85086355077&doi=10.1186%2fs13023-020-01428-2&partnerID=40&md5=3ee0c41c9c105c5cbd8ca39f19752fa4	Background: Inborn errors of metabolism (IEM) represent a subclass of rare inherited diseases caused by a wide range of defects in metabolic enzymes or their regulation. Of over a thousand characterized IEMs, only about half are understood at the molecular level, and overall the development of treatment and management strategies has proved challenging. An overview of the changing landscape of the…	Drug effect; Drug repositioning; Inborn errors of metabolism; Ontology; Orphan disease; Therapeutic procedure	Databases, Pharmaceutical; Humans; Metabolism, Inborn Errors; Phenotype; Rare Diseases; diazoxide; histone deacetylase inhibitor; hydrocortisone; miglustat; porphobilinogen deaminase; recombinant erythropoietin; recombinant somatomedin C; rg 2833; starch; tanespimycin; unclassified drug; valproic acid; vitamin D; whey protein; 17 alpha hydroxylase deficiency; acute intermittent porphyria; Article…		diazoxide, 364-98-7; hydrocortisone, 50-23-7; miglustat, 72599-27-0; porphobilinogen deaminase, 9036-47-9, 9074-91-3; recombinant erythropoietin, 113427-24-0, 122312-54-3, 130455-76-4, 879555-13-2, 148363-16-0, 154725-65-2; recombinant somatomedin C, 68562-41-4; starch, 9005-25-8, 9005-84-9; tanespimycin, 75747-14-7; valproic acid, 1069-66-5, 99-66-1					English	All Open Access; Gold Open Access; Green Open Access
Dhindsa R.S.; Zoghbi A.W.; Krizay D.K.; Vasavda C.; Goldstein D.B.	Dhindsa, Ryan S. (56814789700); Zoghbi, Anthony W. (55535012600); Krizay, Daniel K. (57218199241); Vasavda, Chirag (55711357100); Goldstein, David B. (56999187100)	56814789700; 55535012600; 57218199241; 55711357100; 56999187100	A Transcriptome-Based Drug Discovery Paradigm for Neurodevelopmental Disorders	2021	10.1002/ana.25950	https://www.scopus.com/inward/record.uri?eid=2-s2.0-85096789097&doi=10.1002%2fana.25950&partnerID=40&md5=1de950380d44e5fbc5a72824d755d3be	Advances in genetic discoveries have created substantial opportunities for precision medicine in neurodevelopmental disorders. Many of the genes implicated in these diseases encode proteins that regulate gene expression, such as chromatin-associated proteins, transcription factors, and RNA-binding proteins. The identification of targeted therapeutics for individuals carrying mutations in these ge…		Animals; Anti-Inflammatory Agents, Non-Steroidal; Anticonvulsants; Antidepressive Agents; Antipsychotic Agents; Carbamazepine; Computer Simulation; Drug Discovery; Epirizole; Gene Expression Profiling; Gene Expression Regulation; Humans; Induced Pluripotent Stem Cells; MCF-7 Cells; Mice; Naloxone; Narcotic Antagonists; Neural Stem Cells; Neurodevelopmental Disorders; Neurons; PC-3 Cells; Perphena…		carbamazepine, 298-46-4, 8047-84-5; dimethyl sulfoxide, 67-68-5; epirizole, 18694-40-1; histone, 9062-68-4; naloxone, 357-08-4, 465-65-6; perphenazine, 58-39-9; risperidone, 106266-06-2; trazodone, 19794-93-5, 25332-39-2; trimipramine, 25332-13-2, 521-78-8, 739-71-9; Anti-Inflammatory Agents, Non-Steroidal, ; Anticonvulsants, ; Antidepressive Agents, ; Antipsychotic Agents, ; Carbamazepine, ; Epi…	Cell Rannger; Chromium Single Cell 3' Reagent Kit v2; NovaSeq 6000, Illumina, United States	Illumina, United States	National Institute of Mental Health, NIMH, (K23MH121669); National Institute of General Medical Sciences, NIGMS, (T32GM007088, T32GM136577)		English	All Open Access; Green Open Access
Klutzny S.; Lesche R.; Keck M.; Kaulfuss S.; Schlicker A.; Christian S.; Sperl C.; Neuhaus R.; Mowat J.; Steckel M.; Riefke B.; Prechtl S.; Parczyk K.; Steigemann P.	Klutzny, Saskia (57199073223); Lesche, Ralf (57222310962); Keck, Matthias (34768327000); Kaulfuss, Stefan (55092533600); Schlicker, Andreas (16310524900); Christian, Sven (7103191026); Sperl, Carolyn (57199073966); Neuhaus, Roland (57114634200); Mowat, Jeffrey (57206033406); Steckel, Michael (8910676500); Riefke, Björn (6602217900); Prechtl, Stefan (56013390800); Parczyk, Karsten (6602787095); St…	57199073223; 57222310962; 34768327000; 55092533600; 16310524900; 7103191026; 57199073966; 57114634200; 57206033406; 8910676500; 6602217900; 56013390800; 6602787095; 57204228819	Functional inhibition of acid sphingomyelinase by Fluphenazine triggers hypoxia-specific tumor cell death	2017	10.1038/cddis.2017.130	https://www.scopus.com/inward/record.uri?eid=2-s2.0-85037594753&doi=10.1038%2fcddis.2017.130&partnerID=40&md5=971617ce743192f4cdf1f55c9a4077f6	Owing to lagging or insufficient neo-Angiogenesis, hypoxia is a feature of most solid tumors. Hypoxic tumor regions contribute to resistance against antiproliferative chemotherapeutics, radiotherapy and immunotherapy. Targeting cells in hypoxic tumor areas is therefore an important strategy for cancer treatment. Most approaches for targeting hypoxic cells focus on the inhibition of hypoxia adapti…		Activating Transcription Factor 4; Cell Death; Cell Hypoxia; Cell Line, Tumor; Colonic Neoplasms; Fluphenazine; Humans; Neoplasm Proteins; Sphingomyelin Phosphodiesterase; 1 (5 chloro 1 naphthalenesulfonyl)hexahydro 1h 1,4 diazepine; 1 (5 iodo 1 naphthalenesulfonyl)hexahydro 1h 1,4 diazepine; 2 [1 (3 dimethylaminopropyl) 3 indolyl] 3 (3 indolyl)maleimide; activating transcription factor 4; berbam…		1 (5 chloro 1 naphthalenesulfonyl)hexahydro 1h 1,4 diazepine, 105637-50-1; 1 (5 iodo 1 naphthalenesulfonyl)hexahydro 1h 1,4 diazepine, 110448-33-4; 2 [1 (3 dimethylaminopropyl) 3 indolyl] 3 (3 indolyl)maleimide, 133052-90-1; berbamine, 478-61-5; chlorpromazine, 50-53-3, 69-09-0; cytochalasin B, 14930-96-2; fluphenazine, 146-56-5, 69-23-8; latrunculin B, 76343-94-7; sphingomyelin phosphodiesterase…			Bayer	Acknowledgements. We thank all our colleagues for their dedicated team work. We also thank Carsten Wenzel, Luise Schulze, Nina Zablowsky, Sebastian Schäfer, Sebastian Räse, Dennis Zilling, Larissa Hildebrandt, Birgitt Wykhoff, Jennifer Bell and Maria Buhl for their excellent experimental support. The work was funded by Bayer AG.	English	All Open Access; Gold Open Access; Green Open Access
Sánchez-Fernández E.M.; García Fernández J.M.; Ortiz Mellet C.	Sánchez-Fernández, Elena M. (56434536600); García Fernández, José M. (57209738639); Ortiz Mellet, Carmen (57209735063)	56434536600; 57209738639; 57209735063	Glycomimetic-based pharmacological chaperones for lysosomal storage disorders: Lessons from Gaucher, GM1-gangliosidosis and Fabry diseases	2016	10.1039/c6cc01564f	https://www.scopus.com/inward/record.uri?eid=2-s2.0-84964664643&doi=10.1039%2fc6cc01564f&partnerID=40&md5=ea10e4e8187d3fa79d5a2643e5064768	Lysosomal storage disorders (LSDs) are often caused by mutations that destabilize native folding and impair the trafficking of enzymes, leading to premature endoplasmic reticulum (ER)-associated degradation, deficiencies of specific hydrolytic functions and aberrant storage of metabolites in the lysosomes. Enzyme replacement therapy (ERT) and substrate reduction therapy (SRT) are available for a …		Carbohydrates; Fabry Disease; Gangliosidosis, GM1; Gaucher Disease; Humans; Molecular Chaperones; Molecular Mimicry; aminocyclitol; aminosugar; chaperone; glycoconjugate; glycosidase; iminosugar; mutant protein; oligosaccharide; polysaccharide; thiol; carbohydrate; chaperone; blood brain barrier; crystal structure; enzyme activity; enzyme replacement; enzyme structure; Fabry disease; Gaucher dise…		glycosidase, 9032-92-2; Carbohydrates, ; Molecular Chaperones,			Faculty of Science and Engineering, University of Manchester, FSE; Federación Española de Enfermedades Raras, FEDER; Ministerio de Economía y Competitividad, MINECO, (CTQ2015-64425-C2-1-R, SAF2013-44021-R); Seventh Framework Programme, FP7, (333594, FP7-People-2012-CIG); European Regional Development Fund, ERDF; Junta de Andalucía, (FQM-1467)	The Spanish Ministerio de Economía y Competitividad (MINECO, contract numbers SAF2013-44021-R and CTQ2015-64425-C2-1-R), the Junta de Andalucía (contract number FQM-1467), and the European Union Seventh Framework Programme (FP7-People-2012-CIG), grant agreement number 333594 (to E. M. S. F., Marie Curie Reintegration Grant) are acknowledged. Cofinancing from the European Regional Development Fund…	English	All Open Access; Green Open Access; Hybrid Gold Open Access
Yang S.; Xu M.; Lee E.M.; Gorshkov K.; Shiryaev S.A.; He S.; Sun W.; Cheng Y.-S.; Hu X.; Tharappel A.M.; Lu B.; Pinto A.; Farhy C.; Huang C.-T.; Zhang Z.; Zhu W.; Wu Y.; Zhou Y.; Song G.; Zhu H.; Shamim K.; Martínez-Romero C.; García-Sastre A.; Preston R.A.; Jayaweera D.T.; Huang R.; Huang W.; Xia M.; Simeonov A.; Ming G.; Qiu X.; Terskikh A.V.; Tang H.; Song H.; Zheng W.	Yang, Shu (57192205257); Xu, Miao (57427544800); Lee, Emily M (7406966339); Gorshkov, Kirill (55067114300); Shiryaev, Sergey A. (7005932115); He, Shihua (57033304000); Sun, Wei (55486753400); Cheng, Yu-Shan (57202377988); Hu, Xin (55496168600); Tharappel, Anil Mathew (57202386268); Lu, Billy (57202380301); Pinto, Antonella (57194006006); Farhy, Chen (57315958100); Huang, Chun-Teng (57200747139); …	57192205257; 57427544800; 7406966339; 55067114300; 7005932115; 57033304000; 55486753400; 57202377988; 55496168600; 57202386268; 57202380301; 57194006006; 57315958100; 57200747139; 57202260535; 57194282433; 55838735500; 57060942800; 56591245700; 35265383000; 6507477034; 35311332800; 7006948562; 7201369962; 6701317216; 8411359000; 15839546400; 35194948700; 14058867100; 7003491632; 7402545430; 67013…	Emetine inhibits Zika and Ebola virus infections through two molecular mechanisms: Inhibiting viral replication and decreasing viral entry	2018	10.1038/s41421-018-0034-1	https://www.scopus.com/inward/record.uri?eid=2-s2.0-85048122680&doi=10.1038%2fs41421-018-0034-1&partnerID=40&md5=98d66bb03b785be1f67b40334cb18434	The re-emergence of Zika virus (ZIKV) and Ebola virus (EBOV) poses serious and continued threats to the global public health. Effective therapeutics for these maladies is an unmet need. Here, we show that emetine, an anti-protozoal agent, potently inhibits ZIKV and EBOV infection with a low nanomolar half maximal inhibitory concentration (IC50) in vitro and potent activity in vivo. Two mechanisms…		cephaeline; chloroquine; emetine; nonstructural protein 1; animal experiment; animal model; antiviral activity; Article; autolysosome; autophagosome; autophagy; CC50; cell lysate; controlled study; dose response; drug cytotoxicity; drug mechanism; drug potency; drug tolerance; Ebola hemorrhagic fever; female; HEK293 cell line; HeLa cell line; human; human cell; IC50; in vitro study; LD50; lysosom…		cephaeline, 483-17-0; chloroquine, 132-73-0, 3545-67-3, 50-63-5, 54-05-7; emetine, 316-42-7, 483-18-1			Spotlight Innovation Inc; National Institutes of Health, NIH; National Institute of Allergy and Infectious Diseases, NIAID, (CIHR IER-143487, U19 AI109762-1); National Center for Advancing Translational Sciences, NCATS; Public Health Agency of Canada, PHAC; Canadian Institutes of Health Research, CIHR, (IER-143487, R01AI079110, R01AI089539, R21NS100477, R35NS097370, R37NS047344, U19AI131130)	Funding text 1: We thank Egan Sanchez and Jennifer Jallo from the Tang lab for technical assistance. We also thank DeeAnn Visk for careful editing of this mansucript. This work was supported by the Intramural Research Programs of the National Center for Advancing Translational Sciences and the National Institute of Allergy and Infectious Diseases (W.Z.), Public Health Agency of Canada (X.Q.), NIH…	English	All Open Access; Gold Open Access; Green Open Access
Anwar F.; Naqvi S.; Al-Abbasi F.A.; Neelofar N.; Kumar V.; Sahoo A.; Kamal M.A.	Anwar, Firoz (54384854500); Naqvi, Salma (57198238445); Al-Abbasi, Fahad A. (36338457400); Neelofar, Nauroz (57223191869); Kumar, Vikas (57212901065); Sahoo, Ankit (57225411415); Kamal, Mohammad Amjad (56340070000)	54384854500; 57198238445; 36338457400; 57223191869; 57212901065; 57225411415; 56340070000	Targeting COVID-19 in Parkinson’s patients: Drugs repurposed	2021	10.2174/0929867327666200903115138	https://www.scopus.com/inward/record.uri?eid=2-s2.0-85103395035&doi=10.2174%2f0929867327666200903115138&partnerID=40&md5=71adc0bf22e7a04a511a2b1c591fa701	The last couple of months have witnessed the world in a state of virtual standstill. The SARS-CoV-2 virus has overtaken the globe to economic and social lockdown. Many patients with COVID-19 have compromised immunity, especially in an aged population suffering from Parkinson's disease (PD). Alteration in dopaminergic neurons and deficiency of dopamine in PD patients are the most common symptoms a…	Amantadine; COVID-19; Parkinson disease; PH disturbance; SARS-CoV-2; Treatment	Aged; Antiparkinson Agents; Catechol O-Methyltransferase; Communicable Disease Control; COVID-19; Humans; Middle Aged; Parkinson Disease; Pharmaceutical Preparations; SARS-CoV-2; amantadine; amine oxidase (flavin containing) isoenzyme B; antiretrovirus agent; azithromycin; bevacizumab; catechol methyltransferase; catechol methyltransferase inhibitor; cathepsin L; chloroquine; cytokine; dopamine r…		amantadine, 665-66-7, 768-94-5; azithromycin, 83905-01-5, 117772-70-0, 121470-24-4; bevacizumab, 216974-75-3, 1438851-35-4; catechol methyltransferase, 9012-25-3; cathepsin L, 60616-82-2; chloroquine, 132-73-0, 3545-67-3, 50-63-5, 54-05-7; entacapone, 116314-67-1; favipiravir, 259793-96-9; hydroxychloroquine, 118-42-3, 525-31-5, 137433-23-9, 137433-24-0; levodopa, 59-92-7; lopinavir, 192725-17-0;…	tamiflu				English
Haspel J.; Kim M.; Zee P.; Schwarzmeier T.; Montagnese S.; Panda S.; Albani A.; Merrow M.	Haspel, Jeffrey (55884001300); Kim, Minjee (56575700400); Zee, Phyllis (7003736895); Schwarzmeier, Tanja (57221975809); Montagnese, Sara (8778703700); Panda, Satchidananda (7201766540); Albani, Adriana (52463103400); Merrow, Martha (7004715724)	55884001300; 56575700400; 7003736895; 57221975809; 8778703700; 7201766540; 52463103400; 7004715724	A Timely Call to Arms: COVID-19, the Circadian Clock, and Critical Care	2021	10.1177/0748730421992587	https://www.scopus.com/inward/record.uri?eid=2-s2.0-85100838440&doi=10.1177%2f0748730421992587&partnerID=40&md5=8e753d9ac006a01e3f2d57525d6c505d	We currently find ourselves in the midst of a global coronavirus disease 2019 (COVID-19) pandemic, caused by the highly infectious novel coronavirus, severe acute respiratory syndrome coronavirus 2 (SARS-CoV-2). Here, we discuss aspects of SARS-CoV-2 biology and pathology and how these might interact with the circadian clock of the host. We further focus on the severe manifestation of the illness…	circadian clock; COVID-19; critical care; nutrition; rhythm; SARS-CoV-2; zeitgeber	Circadian Clocks; Circadian Rhythm; COVID-19; Critical Care; Host-Pathogen Interactions; Humans; Pandemics; SARS-CoV-2; Time Factors; Virus Replication; circadian rhythm; epidemiology; genetics; host pathogen interaction; human; intensive care; isolation and purification; pandemic; physiology; prevention and control; procedures; time factor; virology; virus replication					European Biological Rhythms Society; Förderprogramm für Forschung und Lehre; Munich Excellence Training Initiative for Physician Scientists; Volkswagen Foundation; Ludwig-Maximilians-Universität München, LMU; Friedrich-Baur-Stiftung	Funding text 1: We are grateful for the participation of so many colleagues in the European Biological Rhythms Society (EBRS) Workshop “Chonobiology of COVID-19.” The open discussion helped us to solidify our ideas and concepts for how chronobiology could intersect severe acute respiratory syndrome coronavirus 2 (SARS-CoV-2) biology and COVID-19 severe illness. The work of M.M. is supported by th…	English	All Open Access; Green Open Access; Hybrid Gold Open Access
Han T.-U.; Sam R.; Sidransky E.	Han, Tae-Un (13605154500); Sam, Richard (57204545269); Sidransky, Ellen (7005375809)	13605154500; 57204545269; 7005375809	Small Molecule Chaperones for the Treatment of Gaucher Disease and GBA1-Associated Parkinson Disease	2020	10.3389/fcell.2020.00271	https://www.scopus.com/inward/record.uri?eid=2-s2.0-85085949220&doi=10.3389%2ffcell.2020.00271&partnerID=40&md5=48541feceeb904668b8c88d2af58e650	Parkinson disease, the second most common movement disorder, is a complex neurodegenerative disorder hallmarked by the accumulation of alpha-synuclein, a neural-specific small protein associated with neuronal synapses. Mutations in the glucocerebrosidase gene (GBA1), implicated in the rare, autosomal recessive lysosomal disorder Gaucher disease, are the most common known genetic risk factor for P…	gaucher disease; GBA1; glucocerebrosidase; lysosome; Parkinson disease; small molecule chaperones	ambroxol; chaperone; glucosylceramidase; histone deacetylase inhibitor; iminosugar; lb 205; s 181; small molecule transport agent; unclassified drug; vorinostat; disease association; drug efficacy; Gaucher disease; human; nonhuman; Parkinson disease; phase 2 clinical trial (topic); preclinical study; randomized controlled trial (topic); Review		ambroxol, 18683-91-5, 23828-92-4; glucosylceramidase, 37228-64-1; vorinostat, 149647-78-9	lb 205; s 181		National Institutes of Health, NIH; National Human Genome Research Institute, NHGRI	This work was supported by the Intramural Research Programs of the National Human Genome Research Institute and the National Institutes of Health.	English	All Open Access; Gold Open Access; Green Open Access
Gámez A.; Yuste-Checa P.; Brasil S.; Briso-Montiano Á.; Desviat L.R.; Ugarte M.; Pérez-Cerdá C.; Pérez B.	Gámez, A. (6701664795); Yuste-Checa, P. (36614796200); Brasil, S. (49660918100); Briso-Montiano, Á. (57195250903); Desviat, L.R. (7003747320); Ugarte, M. (7005900322); Pérez-Cerdá, C. (6603860348); Pérez, B. (7101818958)	6701664795; 36614796200; 49660918100; 57195250903; 7003747320; 7005900322; 6603860348; 7101818958	Protein misfolding diseases: Prospects of pharmacological treatment	2018	10.1111/cge.13088	https://www.scopus.com/inward/record.uri?eid=2-s2.0-85037361802&doi=10.1111%2fcge.13088&partnerID=40&md5=e76c81b8ad2a459c595e0d9c1ae06f97	Protein misfolding has been linked to numerous inherited diseases. Loss- and gain-of-function mutations (common features of genetic diseases) may cause the destabilization of proteins, leading to alterations in their properties and/or cellular location, resulting in their incorrect functioning. Misfolded proteins can, however, be rescued via the use of proteostasis regulators and/or pharmacologic…	conformational diseases; congenital disorders of glycosylation; inborn errors of metabolism; misfolding diseases; pharmacological chaperones; protein folding; proteostasis regulators	Animals; Clinical Trials as Topic; Drug Discovery; Genetic Predisposition to Disease; Glycosylation; Humans; Mitochondria; Mutation; Proteostasis Deficiencies; chaperone; phosphomannomutase; structural protein; congenital disorder of glycosylation; cytosol; degenerative disease; disorders of mitochondrial functions; enzyme deficiency; gain of function mutation; genetic disorder; human; lysosome s…		phosphomannomutase, 59536-73-1			Fondo Investigación Sanitaria; Fundaci?n Isabel Gemio; Fundaci?n Ram?n Areces; Fundación Ramón Areces; European Regional Development Fund, FEDER	Funding text 1: This work was funded by the Fondo Investigación Sanitaria, grants; Funding text 2: This work was funded by the Fondo Investigaci?n Sanitaria, grants PI13/01239 and PI16/00573; the Fundaci?n Isabel Gemio, an institutional grant from the Fundaci?n Ram?n Areces and by the European Regional Development Fund. The authors thank all the PMM2-CDG families involved in the research undertak…	English	All Open Access; Bronze Open Access; Green Open Access
Caballé N.C.; Castillo-Sequera J.L.; Gómez-Pulido J.A.; Gómez-Pulido J.M.; Polo-Luque M.L.	Caballé, Nuria C. (55841667100); Castillo-Sequera, José L. (25961191100); Gómez-Pulido, Juan A. (6505916983); Gómez-Pulido, José M. (36767542700); Polo-Luque, María L. (8076303600)	55841667100; 25961191100; 6505916983; 36767542700; 8076303600	Machine learning applied to diagnosis of human diseases: A systematic review	2020	10.3390/app10155135	https://www.scopus.com/inward/record.uri?eid=2-s2.0-85088843752&doi=10.3390%2fapp10155135&partnerID=40&md5=0d15dbe439aa8f8be75a355436418300	Human healthcare is one of the most important topics for society. It tries to find the correct effective and robust disease detection as soon as possible to patients receipt the appropriate cares. Because this detection is often a difficult task, it becomes necessary medicine field searches support from other fields such as statistics and computer science. These disciplines are facing the challen…	Artificial intelligence; Big data; Data mining; Human disease; Machine learning						Ministerio de Economía y Competitividad, MINECO; Instituto de Salud Carlos III, ISCIII, (ELAC2015/T09-0819 SPIDEP)	Funding: This work was funded by MINECO (Ministry of Economy and Competitiveness, Spain) and ISCIII (Institute of Health Carlos III, Spain), under the contract ELAC2015/T09-0819 SPIDEP. These founders supplied the necessary materials and human resources for the development of this advanced review.	English	All Open Access; Gold Open Access; Green Open Access
Janardhan S.; Dubovskaja V.; Lagunin A.; Venkateswara Rao B.; Narahari Sastry G.; Poroikov V.	Janardhan, Sridhara (55808567500); Dubovskaja, Varvara (57195625250); Lagunin, Alexey (6602271875); Venkateswara Rao, B. (55202019300); Narahari Sastry, G. (55664734300); Poroikov, Vladimir (7004294720)	55808567500; 57195625250; 6602271875; 55202019300; 55664734300; 7004294720	Recent advances in the development of pharmaceutical agents for metabolic disorders: A computational perspective	2018	10.2174/0929867324666171002120647	https://www.scopus.com/inward/record.uri?eid=2-s2.0-85059514265&doi=10.2174%2f0929867324666171002120647&partnerID=40&md5=3abdcada78235f52d547df06572eefb2	Background: Metabolic disorders comprise a set of different disorders varying from epidemic diseases such as diabetes mellitus to inborn metabolic orphan diseases such as phenylketonuria. Despite considerable evidence showing the importance of the computational methods in discovery and development of new pharmaceuticals, there are no systematic reviews outlining how they are utilized in the field…	Big data and modeling; Drug repurposing; Informatics; Metabolic disorders; Network polypharmacology; Orphan diseases	Appetite Depressants; Computational Biology; Drug Discovery; Drug Repositioning; Dyslipidemias; Humans; Hypolipidemic Agents; Metabolic Diseases; Metabolism, Inborn Errors; Obesity; amino acid; antiobesity agent; biological marker; carbohydrate; carboxylic acid; citric acid; drug; fatty acid; ligand; protein; purine; pyrimidine; urea; anorexigenic agent; antilipemic agent; autoimmune disease; bib…		amino acid, 65072-01-7; citric acid, 126-44-3, 5949-29-1, 77-92-9, 8002-14-0; protein, 67254-75-5; purine, 120-73-0; pyrimidine, 289-95-2; urea, 57-13-6; Appetite Depressants, ; Hypolipidemic Agents,			Department of Science and Technology, Republic of South Africa, DST, (INT/RUS/ RSF/12); Department of Science and Technology, Ministry of Science and Technology, India, DST, (o.NINT/RUS/ RSF/12); Russian Science Foundation, RSF, (16-45-02012)	Funding text 1: The work was supported by RSF grant (project No. 16-45-02012) and DST grant (project No. INT/RUS/ RSF/12).; Funding text 2: The work was supported by RSF grant (project No. 16-45-02012) and DST grant (project o.NINT/RUS/ RSF/12).	English
Anand A.; Liu B.; Giacobini J.D.; Maeda K.; Rohde M.; Jaattela M.	Anand, Atul (57191575985); Liu, Bin (57189795717); Giacobini, Jano Dicroce (57201257826); Maeda, Kenji (56998106500); Rohde, Mikkel (7102847739); Jaattela, Marja (57205857274)	57191575985; 57189795717; 57201257826; 56998106500; 7102847739; 57205857274	Cell death induced by cationic amphiphilic drugs depends on lysosomal Ca2+ release and cyclic AMP	2019	10.1158/1535-7163.MCT-18-1406	https://www.scopus.com/inward/record.uri?eid=2-s2.0-85071785143&doi=10.1158%2f1535-7163.MCT-18-1406&partnerID=40&md5=8002996f3893efd883fef9445d8d85c1	Repurposing cationic amphiphilic drugs (CAD) for cancer treatment is emerging as an attractive means to enhance the efficacy of chemotherapy. Many commonly used CADs, including several cation amphiphilic antihistamines and antidepressants, induce cancer-specific, lysosome-dependent cell death and sensitize cancer cells to chemotherapy. CAD-induced inhibition of lysosomal acid sphingomyelinase is …		A549 Cells; Adenylyl Cyclases; Antidepressive Agents; Calcium; Cations; Cell Death; Cyclic AMP; HeLa Cells; Histamine Antagonists; Humans; Lysosomes; MCF-7 Cells; Receptors, G-Protein-Coupled; Receptors, Purinergic P2X4; Signal Transduction; Sphingomyelin Phosphodiesterase; astemizole; calcium calmodulin dependent protein kinase I; calcium ion; calmodulin; cathepsin B; CD34 antigen; chemokine rec…		astemizole, 68844-77-9; calcium ion, 14127-61-8; cathepsin B, 9047-22-7; chemokine receptor CXCR4, 188900-71-2; cyclic AMP, 60-92-4; cyclic AMP dependent protein kinase, ; cyclic AMP phosphodiesterase, 9036-21-9; ebastine, 90729-43-4; formoterol, 73573-87-2; forskolin, 66575-29-9; isobutylmethylxanthine, 28822-58-4; siramesine, 147817-50-3; vinorelbine tartrate, 125317-39-7, 71486-22-1; adenylate…			Dianna Skousborg Larsen; Marianne Johansen; National Institute of Child Health and Human Resources; Signe Diness Vindeløv; Tiina Naumanen Dietrich; Kræftens Bekæmpelse, DCS, (R167-A11061, R90-A5783); University of Iowa, UI; European Research Council, ERC, (AdG 340751); Danmarks Grundforskningsfond, DNRF, (DNRF125); Novo Nordisk Fonden, NNF, (NNF15OC0016914)	We thank Signe Diness Vindeløv for preparing the CAD-resistant cells; Siv A. Hjorth and Thue W. Schwartz for sharing their expertise in cAMP measurements; Michael Davidson, Baljit Khakh, Tetsuya Kitaguchi, Christine Volbracht, Ekke-hard Weber, and Developmental Studies Hybridoma Bank (developed under auspices of the National Institute of Child Health and Human Resources and maintained by the Univ…	English	All Open Access; Bronze Open Access; Green Open Access
Syed Haneef S.A.; George Priya Doss C.	Syed Haneef, S.A. (55939755600); George Priya Doss, C. (57218609913)	55939755600; 57218609913	Personalized Pharmacoperones for Lysosomal Storage Disorder: Approach for Next-Generation Treatment	2016	10.1016/bs.apcsb.2015.10.001	https://www.scopus.com/inward/record.uri?eid=2-s2.0-84949683788&doi=10.1016%2fbs.apcsb.2015.10.001&partnerID=40&md5=1c7a33785b5689e1a2c2b87f5e1506b3	Lysosomal storage disorders (LSDs) are a collection of inborn errors of metabolic disorders affected by mutations in lysosome functional genes, commonly acid hydrolases. From the past decades, many approaches like enzyme replacement therapy, substrate reduction therapy are followed to treat these conditions. However, all these approaches have their own limitations. Proof-of-concept studies on pha…	Combination therapy; Lysosomal storage disorders; Personalized pharmacoperones; Pharmacological chaperone therapy	Enzyme Replacement Therapy; Humans; Lysosomal Storage Diseases; Lysosomes; Molecular Chaperones; Pharmacogenetics; Precision Medicine; Proteolysis; chaperone; enzyme; hyaluronidase; lipid; chaperone; aspartylglycosaminuria; beta mannosidosis; bone marrow transplantation; Chediak Higashi syndrome; cholesterol ester storage disease; combination drug therapy; Conference Paper; cystinosis; Danon dise…		hyaluronidase, 9001-54-1, 9055-18-9, 488712-31-8; lipid, 66455-18-3; Molecular Chaperones,					English
Vitte J.; Michel M.; Mezouar S.; Diallo A.B.; Boumaza A.; Mege J.-L.; Desnues B.	Vitte, Joana (6507197544); Michel, Moïse (57215045732); Mezouar, Soraya (55357011000); Diallo, Aïssatou Bailo (57214685494); Boumaza, Asma (57204506251); Mege, Jean-Louis (7004286208); Desnues, Benoit (8842750800)	6507197544; 57215045732; 55357011000; 57214685494; 57204506251; 7004286208; 8842750800	Immune Modulation as a Therapeutic Option During the SARS-CoV-2 Outbreak: The Case for Antimalarial Aminoquinolines	2020	10.3389/fimmu.2020.02159	https://www.scopus.com/inward/record.uri?eid=2-s2.0-85090788727&doi=10.3389%2ffimmu.2020.02159&partnerID=40&md5=6df37dd57108dafeaf77a6c818dfb104	The rapid spread, severity, and lack of specific treatment for COVID-19 resulted in hasty drug repurposing. Conceptually, trials of antivirals were well-accepted, but twentieth century antimalarials sparked an impassioned global debate. Notwithstanding, antiviral and immunomodulatory effects of aminoquinolines have been investigated in vitro, in vivo and in clinical trials for more than 30 years.…	chloroquine; COVID-19; hydroxychloroquine; immune modulation; SARS-CoV-2	Antimalarials; Antiviral Agents; Betacoronavirus; Coronavirus Infections; Drug Repositioning; Humans; Hydroxychloroquine; Immunologic Factors; Immunomodulation; Pandemics; Pneumonia, Viral; aminoquinoline derivative; amodiaquine; artemether; artemisinin; azithromycin; chloroquine; clathrin; dihydroartemisinin; ferroquine; glycoprotein gp 120; hydroxychloroquine; immunoglobulin enhancer binding pr…		amodiaquine, 69-44-3, 86-42-0; artemether, 71963-77-4; artemisinin, 63968-64-9; azithromycin, 83905-01-5, 117772-70-0, 121470-24-4; chloroquine, 132-73-0, 3545-67-3, 50-63-5, 54-05-7; dihydroartemisinin, 71939-50-9, 81496-81-3; ferroquine, 185055-67-8; hydroxychloroquine, 118-42-3, 525-31-5; interleukin 18, 189304-55-0; mitogen activated protein kinase, 142243-02-5; oxytetracycline, 2058-46-0, 56…			Fondation Méditerranée; Méditerranée Infection, (10-IAHU-03); Fondation Méditerranée Infection; Aix-Marseille Université, AMU; Agence Nationale de la Recherche, ANR; Fondation pour la Recherche Médicale, FRM, (SPF20151234951); Conseil Régional Provence-Alpes-Côte d'Azur	Authors were grateful to Dr. Farid Mankouri for his help during the preparation of the manuscript. Funding. This work was supported by Aix-Marseille University (AD); Fondation Méditerranée Infection doctoral fellowship (AB); Fondation Méditerranée infection postdoctoral fellowship (SM); Fondation pour la Recherche Médicale postdoctoral fellowship SPF20151234951 (SM); European funding FEDER IHU PR…	English	All Open Access; Gold Open Access; Green Open Access
del Castillo-Frias M.P.; Doig A.J.; Khan F.	del Castillo-Frias, Maria P. (57195033505); Doig, Andrew J. (57216843659); Khan, Farid (57217098373)	57195033505; 57216843659; 57217098373	Drug repositioning strategies for rare and orphan diseases: A cost-effective approach for new uses for existing drugs	2017	10.4324/9781351278409-7	https://www.scopus.com/inward/record.uri?eid=2-s2.0-85086211328&doi=10.4324%2f9781351278409-7&partnerID=40&md5=3efd9396f5058c32b73827010e1b0af3	This chapter describes the current drug discovery processes and then focuses on drug repositioning strategies and finally highlights collaborative efforts between industry, academia and charities towards a cure for alkaptonuria, a rare metabolic disease. It elaborates on the principles of how academic and industry partnerships interact to perform drug repositioning programmes with the aim of find…									English
Olarte-Avellaneda S.; Cepeda Del Castillo J.; Rojas-Rodriguez A.F.; Sánchez O.; Rodríguez-López A.; Suárez García D.A.; Pulido L.M.S.; Alméciga-Díaz C.J.	Olarte-Avellaneda, Sergio (56052157400); Cepeda Del Castillo, Jacobo (57215359413); Rojas-Rodriguez, Andrés Felipe (57209663007); Sánchez, Oscar (26649111200); Rodríguez-López, Alexander (56030810000); Suárez García, Diego A. (57218281729); Pulido, Luz Mary Salazar (57218284197); Alméciga-Díaz, Carlos J. (57163774400)	56052157400; 57215359413; 57209663007; 26649111200; 56030810000; 57218281729; 57218284197; 57163774400	Bromocriptine as a Novel Pharmacological Chaperone for Mucopolysaccharidosis IV A	2020	10.1021/acsmedchemlett.0c00042	https://www.scopus.com/inward/record.uri?eid=2-s2.0-85088555045&doi=10.1021%2facsmedchemlett.0c00042&partnerID=40&md5=626f84c46d9b0828e097b2c1736e2665	Mucopolysaccharidosis IVA (MPS IVA) is a lysosomal storage disease caused by mutations in the gene encoding for the enzyme N-acetylgalactosamine-6-sulfate sulfatase (GALNS), leading to lysosomal accumulation of keratan sulfate (KS) and chondroitin-6-sulfate. In this study, we identified and characterized bromocriptine (BC) as a novel PC for MPS IVA. BC was identified through virtual screening and…	Bromocriptine; MPS IVA; pharmacological chaperone; virtual screening	bromocriptine; n acetylgalactosamine 6 sulfatase; Article; controlled study; crystal structure; drug protein binding; enzyme conformation; enzyme inhibition assay; fibroblast; gene mutation; HEK293 cell line; human; human cell; in vitro study; lysosome; lysosome storage disease; molecular docking; molecular dynamics; mucopolysaccharidosis IVA; priority journal		bromocriptine, 25614-03-3; n acetylgalactosamine 6 sulfatase, 59299-00-2, 9025-60-9			Ministério da Ciência, Tecnologia e Inovação, MCTI, (120356933205, 120356933427, 829-2018 – PPTA # 8728, ID 5170, ID 5174, ID 811-2018); Pontificia Universidad Javeriana, (7520)	CJAD was supported by Pontificia Universidad Javeriana [PPTA #7520] and the Ministry of Science, Technology and Innovation, Colombia [Grant ID 5174 - contract No. 120356933205, and Grant ID 5170 - contract No. 120356933427]. DAS and OFS received a young researcher fellowship (Contract 829-2018 – PPTA # 8728) and a postdoctoral fellowship (Grant ID 811-2018), respectively, from the Ministry of Sci…	English	All Open Access; Green Open Access
Karagiannis P.; Muotri A.; Inoue H.	Karagiannis, Peter (57130658200); Muotri, Alysson (6602868152); Inoue, Haruhisa (55461444200)	57130658200; 6602868152; 55461444200	Reprogramming the brain in and out of diseased states	2021	10.1016/j.mcn.2020.103571	https://www.scopus.com/inward/record.uri?eid=2-s2.0-85098870168&doi=10.1016%2fj.mcn.2020.103571&partnerID=40&md5=339ce8f398431149a44a349b744ad754	[No abstract available]		Animals; Brain; Cellular Reprogramming Techniques; Humans; Induced Pluripotent Stem Cells; Neural Stem Cells; age related macular degeneration; autism; cerebral organoid; CRISPR-CAS9 system; degenerative disease; dopaminergic nerve cell; Editorial; genotype phenotype correlation; human; induced pluripotent stem cell; molecular pathology; mutational analysis; nerve cell differentiation; neurologic…							English
Joris F.; De Backer L.; Van de Vyver T.; Bastiancich C.; De Smedt S.C.; Raemdonck K.	Joris, Freya (55875808100); De Backer, Lynn (55875546800); Van de Vyver, Thijs (57197792572); Bastiancich, Chiara (56910673900); De Smedt, Stefaan C. (7003749124); Raemdonck, Koen (24081396600)	55875808100; 55875546800; 57197792572; 56910673900; 7003749124; 24081396600	Repurposing cationic amphiphilic drugs as adjuvants to induce lysosomal siRNA escape in nanogel transfected cells	2018	10.1016/j.jconrel.2017.11.019	https://www.scopus.com/inward/record.uri?eid=2-s2.0-85034853472&doi=10.1016%2fj.jconrel.2017.11.019&partnerID=40&md5=d0f70643b2ab2f50a09ec8c419881891	Cytosolic delivery remains a major bottleneck for siRNA therapeutics. To facilitate delivery, siRNAs are often enclosed in nanoparticles (NPs). However, upon endocytosis such NPs are mainly trafficked towards lysosomes. To avoid degradation, cytosolic release of siRNA should occur prior to fusion of endosomes with lysosomes, but current endosomal escape strategies remain inefficient. In contrast …	Cationic amphiphilic drugs; Drug repurposing; Lysosomal membrane permeabilization; Nanogels; Phospholipidosis; siRNA delivery	Adjuvants, Pharmaceutic; Carvedilol; Cell Cycle Proteins; Cell Line, Tumor; Dextrans; Fluorescein-5-isothiocyanate; Gels; Green Fluorescent Proteins; Humans; Loratadine; Lysosomes; Nanoparticles; Nortriptyline; Oligonucleotides; Protein-Serine-Threonine Kinases; Proto-Oncogene Proteins; RNA, Small Interfering; Salmeterol Xinafoate; Transfection; Controlled drug delivery; Molecular biology; Nanost…		carvedilol, 72956-09-3; cholesterol, 57-88-5; desloratadine, 100643-71-8; nortriptyline, 72-69-5, 894-71-3; sphingomyelin, 85187-10-6; dextran, 87915-38-6, 9014-78-2; fluorescein isothiocyanate, 25168-13-2, 27072-45-3, 3326-32-7; fluorescein isothiocyanate dextran, 60842-46-8; loratadine, 79794-75-5; protein serine threonine kinase, ; salmeterol xinafoate, 94749-08-3; Adjuvants, Pharmaceutic, ; C…			Fonds Wetenschappelijk Onderzoek, FWO, (1517516N)	FJ is a doctoral fellow of the Agency for Innovation by Science and Technology in Flanders (IWT). CB acknowledges the Education, Audiovisual and Culture Executive Agency (EACEA) of the European Commission in the field of the NanoFar Erasmus Mundus Joint Programme. LDB is a postdoctoral researcher of the Special Research Fund of Ghent University ( BOF12/GOA/014 ). TVDV is a doctoral fellow of the …	English	All Open Access; Green Open Access
Faouzi A.; Roullin V.G.	Faouzi, Abdelfattah (56964964000); Roullin, Valérie Gaëlle (6508070533)	56964964000; 6508070533	Think big, start small: How nanomedicine could alleviate the burden of rare cns diseases	2021	10.3390/ph14020109	https://www.scopus.com/inward/record.uri?eid=2-s2.0-85100710496&doi=10.3390%2fph14020109&partnerID=40&md5=9c3343f64f715b7f28d50f6d961118ff	The complexity and organization of the central nervous system (CNS) is widely modu-lated by the presence of the blood–brain barrier (BBB) and the blood–cerebrospinal fluid barrier (BCSFB), which both act as biochemical, dynamic obstacles impeding any type of undesirable ex-ogenous exchanges. The disruption of these barriers is usually associated with the development of neuropathologies which can …	CNS disorders; Drug delivery systems; Nanomedicine; Nanotechnologies; Orphan diseases; Rare pathologies	2 hydroxypropyl beta cyclodextrin; amphotericin B; carbon nanoparticle; dendrimer; doxorubicin; fluconazole; insulin receptor; lipid nanoparticle; liposome; low density lipoprotein receptor; methotrexate; nystatin; polymer nanoparticle; quantum dot; solid lipid nanoparticle; superparamagnetic iron oxide nanoparticle; vasculotropin; blood brain barrier; central nervous system disease; diffuse larg…		2 hydroxypropyl beta cyclodextrin, 94035-02-6, 128446-35-5; amphotericin B, 1397-89-3, 30652-87-0; doxorubicin, 23214-92-8, 25316-40-9; fluconazole, 86386-73-4; methotrexate, 15475-56-6, 59-05-2, 7413-34-5, 7532-09-4, 6745-93-3; nystatin, 1400-61-9, 34786-70-4, 62997-67-5; vasculotropin, 127464-60-2	vts 270, Mallinckrodt	Mallinckrodt	FQR-NT, (191486); Philippe Foundation; Natural Sciences and Engineering Research Council of Canada, NSERC, (RGPIN/06506-2014)	A.F. would like to acknowledge support from the Philippe Foundation. This work was partially funded by the FQR-NT (grant# 191486) and the NSERC (grant# RGPIN/06506-2014).	English	All Open Access; Gold Open Access; Green Open Access
Miura K.; Hakamata W.	Miura, Kazuki (56449961400); Hakamata, Wataru (55928375200)	56449961400; 55928375200	Development of fluorescent substrate for glycan processing glycosidase, and screening of the novel glycosidase inhibitor	2020	10.4052/tigg.1977.4E	https://www.scopus.com/inward/record.uri?eid=2-s2.0-85096639440&doi=10.4052%2ftigg.1977.4E&partnerID=40&md5=ce38359af498c27729e5b37ce05604c7	Glycosylation is performed by various glycosidases and glycosyltransferases. Glycan formation and degradation by these enzymes is crucial for various physiological events in cells. Recently, functional analysis of glycan-processing enzymes has actively been performed, and the enzymes are focused on novel drug targets. However, previously reported inhibitors for the glycan-process-ing enzymes have…	Fluorescence imaging; Fluorescent substrate; Glycosidase; Glycosylation; Inhibitor						College of Bioresource Sciences; Sugiyama Sangyo Kagaku Institute, (2019); Nihon University	This research was supported in part by Sugiyama Sangyo Kagaku Institute (Grant No. 2019) and was supported in part by a grant from the College of Bioresource Sciences, Nihon University.	English
Higaki K.; Ninomiya H.; Suzuki Y.; Nanba E.	Higaki, Katsumi (57202571804); Ninomiya, Haruaki (7203034900); Suzuki, Yoshiyuki (55724600800); Nanba, Eiji (7005641157)	57202571804; 7203034900; 55724600800; 7005641157	Candidate molecules for chemical chaperone therapy of GM1- gangliosidosis	2013	10.4155/fmc.13.123	https://www.scopus.com/inward/record.uri?eid=2-s2.0-84884269282&doi=10.4155%2ffmc.13.123&partnerID=40&md5=afac54c0d2e24a8974b64d96e4e43d0d	A growing body of evidence suggests that misfolding of a mutant protein followed by its aggregation or premature degradation in the endoplasmic reticulum is one of the main mechanisms that underlie inherited neurodegenerative diseases, including lysosomal storage diseases. Chemical or pharmacological chaperones are small molecules that bind to and stabilize mutant lysosomal enzyme proteins in the…		1-Deoxynojirimycin; Animals; beta-Galactosidase; Gangliosidosis, GM1; Genotype; Hexosamines; Humans; Lysosomes; Mutation; Small Molecule Libraries; 6S nbi deoxygalactonojirimycin; alpha galactosidase; beta galactosidase; chaperone; dlhex dgj; fluorous iminoalditols; galactose; lysosome enzyme; n octyl 4 epi beta valienamine; nb dgj; nn dnj; protein p62; unclassified drug; animal cell; animal expe…		alpha galactosidase, 9025-35-8; galactose, 26566-61-0, 50855-33-9, 59-23-4			Japan Society for the Promotion of Science, JSPS, (23591498, 25293230)		English
Sturley S.L.; Rajakumar T.; Hammond N.; Higaki K.; Márka Z.; Márka S.; Munkacsi A.B.	Sturley, Stephen L. (7006590745); Rajakumar, Tamayanthi (57205245988); Hammond, Natalie (57193665504); Higaki, Katsumi (57202571804); Márka, Zsuzsa (57192047548); Márka, Szabolcs (7003316798); Munkacsi, Andrew B. (16039658500)	7006590745; 57205245988; 57193665504; 57202571804; 57192047548; 7003316798; 16039658500	Potential COVID-19 therapeutics from a rare disease: Weaponizing lipid dysregulation to combat viral infectivity	2020	10.1194/JLR.R120000851	https://www.scopus.com/inward/record.uri?eid=2-s2.0-85087529524&doi=10.1194%2fJLR.R120000851&partnerID=40&md5=bc0ac411be53f4c53c4b99759953db27	The coronavirus disease 2019 (COVID-19) pandemic caused by severe acute respiratory syndrome coronavirus 2 (SARS-CoV-2) has resulted in the death of more than 328,000 persons worldwide in the first 5 months of 2020. Herculean efforts to rapidly design and produce vaccines and other antiviral interventions are ongoing. However, newly evolving viral mutations, the prospect of only temporary immunit…	Cholesterol; Cholesterol trafficking; Coronavirus; Drug repurposing; Dyslipidemias; Ebola; Lysosomal storage disease; Niemann-Pick disease; Pandemic; SARS-CoV-2	Androstenes; Anticholesteremic Agents; Antiviral Agents; Betacoronavirus; Cholesterol; Coronavirus Infections; Drug Repositioning; Humans; Hydroxychloroquine; Intracellular Signaling Peptides and Proteins; Lysosomes; Niemann-Pick Disease, Type C; Pandemics; Peptidyl-Dipeptidase A; Pneumonia, Viral; Protein Binding; Receptors, Virus; Spike Glycoprotein, Coronavirus; 3beta (2 diethylaminoethoxy)and…		3beta (2 diethylaminoethoxy)androst 5 en 17 one, 3039-71-2; amiodarone, 1951-25-3, 19774-82-4, 62067-87-2; azithromycin, 83905-01-5, 117772-70-0, 121470-24-4; cepharanthine, 481-49-2; chloroquine, 132-73-0, 3545-67-3, 50-63-5, 54-05-7; chlorpromazine, 50-53-3, 69-09-0; cholesterol, 57-88-5; haloperidol, 52-86-8, 1511-16-6; hydroxychloroquine, 118-42-3, 525-31-5, 137433-23-9, 137433-24-0; imiprami…	u 18666a		Dana’s Angels Research Trust; National Institutes of Health, NIH, (COVID-19 (116, GM1129465, T32 HL07343); National Institute of Diabetes and Digestive and Kidney Diseases, NIDDK, (R01DK054320); Charles H. Revson Foundation; Ara Parseghian Medical Research Foundation, APMRF; National Niemann-Pick Disease Foundation, NNPDF; Actelion Pharmaceuticals	We thank the Ara Parseghian Medical Research Foundation (to SLS and ABM), Dana’s Angels Research Trust and Actelion Pharmaceuticals Ltd. (to SLS), National Institutes of Health (DK54320 to SLS and GM1129465 to SLS and Richard Taylor), Wellington Medical Research Foundation and Research For Life (to ABM) for their support throughout the course of our studies. ABM was supported as a Peter Pentchev …	English	All Open Access; Green Open Access; Hybrid Gold Open Access
Ringdén O.; Gustafsson B.; Sadeghi B.	Ringdén, Olle (36039886700); Gustafsson, Britt (35479246800); Sadeghi, Behnam (24336302500)	36039886700; 35479246800; 24336302500	Mesenchymal Stromal Cells in Pediatric Hematopoietic Cell Transplantation a Review and a Pilot Study in Children Treated With Decidua Stromal Cells for Acute Graft-versus-Host Disease	2020	10.3389/fimmu.2020.567210	https://www.scopus.com/inward/record.uri?eid=2-s2.0-85094889712&doi=10.3389%2ffimmu.2020.567210&partnerID=40&md5=3f02cbd1264e90ed8182b1bfb8d0389e	Mesenchymal stromal cells (MSCs) are rare precursors in all organs of the body. MSCs have profound anti-inflammatory effects and reduce alloreactivity in vitro and in vivo. In pediatric allogeneic hematopoietic cell transplantation (HCT), MSCs have mainly been used to treat acute graft-versus-host disease (GVHD). MSCs are commercially available for this indication in Canada, Japan, and New Zeelan…	cell theraphy; decidua stromal cells (DSCs); graft-versus-host disease (GVHD); mesenchymal stromal cell (MSC); pediatric haematopoietic stem cell transplantation	Acute Disease; Adolescent; Biomarkers; Child; Child, Preschool; Chronic Disease; Decidua; Female; Follow-Up Studies; Graft Rejection; Graft vs Host Disease; Hematopoietic Stem Cell Transplantation; Humans; Immunosuppression; Male; Mesenchymal Stem Cell Transplantation; Mesenchymal Stem Cells; Pilot Projects; Prognosis; Severity of Illness Index; Stromal Cells; Treatment Outcome; 5' nucleotidase; …		5' nucleotidase, 9027-73-0; colony stimulating factor, 62683-29-8; ganciclovir, 82410-32-0; mycophenolate mofetil, 116680-01-4, 128794-94-5; prednisolone, 50-24-8; psoralen, 66-97-7; rapamycin, 53123-88-9; tacrolimus, 104987-11-3; Biomarkers,			Swedish Cancer Foundation, (419, CAN 2018); Karolinska Institutet, KI; Cancerföreningen i Stockholm, (111293)	Funding text 1: This study was supported by grants from the Swedish Cancer Foundation CAN 2018, 419 and the Cancer Society in Stockholm; Funding text 2: We would like to thank Gunilla Tillinger for her excellent work in typing this manuscript. Funding. This study was supported by grants from the Swedish Cancer Foundation CAN 2018, 419 and the Cancer Society in Stockholm (111293). OR was the recip…	English	All Open Access; Gold Open Access; Green Open Access
Zheng K.; Jiang Y.; Liao C.; Hu X.; Li Y.; Zeng Y.; Zhang J.; Wu X.; Wu H.; Liu L.; Wang Y.; He Z.	Zheng, Kai (55331641300); Jiang, Yingchun (56707785900); Liao, Chenghui (56707966800); Hu, Xiaopeng (53981391300); Li, Yan (56708311500); Zeng, Yong (57196947757); Zhang, Jian (57034294300); Wu, Xuli (8978923700); Wu, Haiqiang (8223371100); Liu, Lizhong (56693170900); Wang, Yifei (35277747300); He, Zhendan (7403885660)	55331641300; 56707785900; 56707966800; 53981391300; 56708311500; 57196947757; 57034294300; 8978923700; 8223371100; 56693170900; 35277747300; 7403885660	NOX2-Mediated TFEB Activation and Vacuolization Regulate Lysosome-Associated Cell Death Induced by Gypenoside L, a Saponin Isolated from Gynostemma pentaphyllum	2017	10.1021/acs.jafc.7b02296	https://www.scopus.com/inward/record.uri?eid=2-s2.0-85027322852&doi=10.1021%2facs.jafc.7b02296&partnerID=40&md5=4d0751cbdba391b80764584bef8a9d61	Downregulation of apoptotic signal pathway and activation of protective autophagy mainly contribute to the chemoresistance of tumor cells. Therefore, exploring efficient chemotherapeutic agents or isolating novel natural products that can trigger nonapoptotic and nonautophagic cell death such as lysosome-associated death is emergently required. We have recently extracted a saponin, gypenoside L (…	gypenoside L; lysosome biogenesis; NOX2; TFEB; vacuolization	Basic Helix-Loop-Helix Leucine Zipper Transcription Factors; Cell Death; Cell Line; Cell Line, Tumor; Gynostemma; Humans; Lysosomes; Membrane Glycoproteins; NADPH Oxidase; Plant Extracts; Vacuoles; Biosynthesis; Cell death; Chemical activation; Cytology; Diseases; Drug therapy; Gypsum; Metabolites; Molecular biology; basic helix loop helix leucine zipper transcription factor; CYBB protein, human;…		reduced nicotinamide adenine dinucleotide phosphate oxidase, 9032-22-8; Basic Helix-Loop-Helix Leucine Zipper Transcription Factors, ; CYBB protein, human, ; gypenoside, ; Membrane Glycoproteins, ; NADPH Oxidase, ; Plant Extracts, ; TFEB protein, human,			National Natural Science Foundation of China, NSFC, (30570421, 31500285 31540012, 81603341); China Postdoctoral Science Foundation, (2015M570726); Natural Science Foundation of Guangdong Province, (2015A030310529); Special Foundation for the Development of Strategic Emerging Industries of Shenzhen, (CXZZ20150601110000604, JCYJ20140414170821276, JCYJ20150324141711557, SFG2013-180 KQCX2014052211150…	This work was funded by the National Natural Science Foundation of China (No. 31500285 31540012, 30570421 and 81603341), the Natural Science Foundation of Guangdong Province (No. 2015A030310529, the Shenzhen strategic emerging industry development project funding (ZDSYS201506031617582, SFG2013-180 KQCX20140522111508785, CXZZ20150601110000604, JCYJ20140414170821276 and JCYJ20150324141711557), and …	English
Ding D.; Park S.; Kochhar J.S.; Chan S.Y.; Ong P.S.; Lee W.G.; Kang L.	Ding, Dawei (57220760611); Park, Sol (57221924342); Kochhar, Jaspreet Singh (43061195500); Chan, Sui Yung (7404255654); Ong, Pei Shi (48061400200); Lee, Won Gu (57212270614); Kang, Lifeng (12761033900)	57220760611; 57221924342; 43061195500; 7404255654; 48061400200; 57212270614; 12761033900	Microfluidic systems for drug discovery, pharmaceutical analysis, and diagnostic applications	2021	10.1016/B978-0-12-819971-8.00019-6	https://www.scopus.com/inward/record.uri?eid=2-s2.0-85126770707&doi=10.1016%2fB978-0-12-819971-8.00019-6&partnerID=40&md5=fc3ea33a9bfdd8ab7c81a6335a9873a1	Microdevices, since their inception in the last decade of 20th century, have changed our outlook toward science and technology due to their potential applications in fields ranging from optics, semiconductors, and microelectronics industry to drug discovery and development, point-of-care clinical diagnostics, sensitive bioanalytical systems, and other areas of the biological sphere. Microfluidics…	Drug discovery; High throughput screening; Lab-on-a-chip; Microfluidics; Pharmaceutical analysis; Point-of-care diagnostics								English
Leidenheimer N.J.	Leidenheimer, Nancy J. (7004820161)	7004820161	Pharmacological chaperones: Beyond conformational disorders	2018	10.1007/164_2017_68	https://www.scopus.com/inward/record.uri?eid=2-s2.0-85045835019&doi=10.1007%2f164_2017_68&partnerID=40&md5=4d6719fc53add8d76e090224aafe7f6f	Pharmacological chaperones (PCs) are small molecules that bind to nascent protein targets to facilitate their biogenesis. The ability of PCs to assist in the folding and subsequent forward trafficking of disease-causative protein misfolding mutants has opened new avenues for the treatment of conformational diseases such as cystic fibrosis and lysosomal storage disorders. In this chapter, an overv…	Endoplasmic reticulum; GABA<sub>A</sub> receptor; Pharmacological chaperone; Pharmacoperone; Protein folding; Receptor biogenesis	Animals; Drug Discovery; Endoplasmic Reticulum; Humans; Molecular Chaperones; Protein Folding; Protein Transport; Proteostasis Deficiencies; Receptors, GABA-A; amfebutamone; carbamazepine; chaperone; desipramine; digoxin; dihydropyridine; fluoxetine; G protein coupled receptor; ibogaine; lidocaine; nicotine; norfluoxetine; pentamidine; pharmacological chaperone; pipamperone; sulfonylurea; unclass…		amfebutamone, 31677-93-7, 34911-55-2; carbamazepine, 298-46-4, 8047-84-5; desipramine, 50-47-5, 58-28-6; digoxin, 20830-75-5, 57285-89-9; dihydropyridine, 27790-75-6; fluoxetine, 54910-89-3, 56296-78-7, 59333-67-4; ibogaine, 83-74-9; lidocaine, 137-58-6, 24847-67-4, 56934-02-2, 73-78-9; nicotine, 54-11-5; norfluoxetine, 56161-73-0, 83891-03-6, 126924-38-7, 127685-30-7, 57226-68-3; pentamidine, 10…			National Institutes of Health, NIH	Acknowledgments The authors declare no competing financial interests. The support of NIH is gratefully acknowledged.	English
Park H.S.; Lee D.-H.; Kang D.H.; Yeo M.-K.; Bae G.; Lee D.; Yoo G.; Kim J.-O.; Moon E.; Huh Y.H.; Lee S.-H.; Jo E.-K.; Cho S.Y.; Lee J.E.; Chung C.	Park, Hee Sun (8073207400); Lee, Da-Hye (55277953000); Kang, Da Hyun (57188733427); Yeo, Min-Kyung (37009407600); Bae, Goeun (57221672188); Lee, Dahye (57202974838); Yoo, Geon (55682855500); Kim, Ju-Ock (7601378431); Moon, Eunyoung (57210857940); Huh, Yang Hoon (7102963459); Lee, Sang-Hee (57202056317); Jo, Eun-Kyeong (7003663754); Cho, Sang Yeon (57195069217); Lee, Jeong Eun (57209104622); Chung…	8073207400; 55277953000; 57188733427; 37009407600; 57221672188; 57202974838; 55682855500; 7601378431; 57210857940; 7102963459; 57202056317; 7003663754; 57195069217; 57209104622; 14522036600	Targeting YAP-p62 signaling axis suppresses the EGFR-TKI-resistant lung adenocarcinoma	2021	10.1002/cam4.3734	https://www.scopus.com/inward/record.uri?eid=2-s2.0-85099756218&doi=10.1002%2fcam4.3734&partnerID=40&md5=e10436066f25bb6c41b34ac91413b277	Background: Despite the progress of advanced target therapeutic agents and immune checkpoint inhibitors, EGFR-TKI resistance is still one of the biggest obstacles in treating lung cancer. Clinical studies with autophagy inhibitors are actively underway to overcome drug resistance. Methods: We used PC9, PC9/GR, and HCC827/GR cell lines to evaluate the activation of autophagy and EGFR-TKI resistanc…	autophagy; EGFR-TKI; lung adenocarcinoma; p62; YAP	Adenocarcinoma of Lung; Apoptosis; Biomarkers, Tumor; Cell Cycle Proteins; Cell Movement; Cell Proliferation; Drug Resistance, Neoplasm; ErbB Receptors; Humans; Lung Neoplasms; Prognosis; Protein Kinase Inhibitors; RNA-Binding Proteins; Signal Transduction; Survival Rate; Transcription Factors; Tumor Cells, Cultured; bafilomycin A1; chloroquine; mitogen activated protein kinase 3; programmed deat…		bafilomycin A1, 88899-55-2; chloroquine, 132-73-0, 3545-67-3, 50-63-5, 54-05-7; mitogen activated protein kinase 3, 137632-07-6; verteporfin, 129497-78-5; epidermal growth factor receptor, 79079-06-4; Biomarkers, Tumor, ; Cell Cycle Proteins, ; EGFR protein, human, ; ErbB Receptors, ; P62 protein, human, ; Protein Kinase Inhibitors, ; RNA-Binding Proteins, ; Transcription Factors, ; YY1AP1 protei…			Chungnam National University Hospital Research Fund; National Research Foundation of Korea, NRF; Chungnam National University Hospital, CNUH, (2016‐CF‐020); Ministry of Science and ICT, South Korea, MSIT, (NRF‐ 2017R1C1B1008372, NRF‐2017R1A5A2015385)	Funding text 1: This work was supported by the National Research Foundation of Korea (NRF) grant funded by the Korean Government (MSIT) (No. NRF- 2017R1C1B1008372 and No. NRF-2017R1A5A2015385) and Chungnam National University Hospital Research Fund (2016-CF-020).; Funding text 2: This work was supported by the National Research Foundation of Korea (NRF) grant funded by the Korean Government (MSIT…	English	All Open Access; Gold Open Access; Green Open Access
[truncated: 7 more rows]
