# Supplementary material for: Drug Repurposing and Lysosomal Storage Disorders: A Trick to Treat
Source: Genes (Basel). 2024 Feb 25;15(3):290. doi: 10.3390/genes15030290 (PMC10970111; doi:10.3390/genes15030290)
Supplement: Supplementary file 1 [file genes-15-00290-s001.zip › Supplementary Table S3.xlsx]

## Sheet: scopus(1)
Authors	Author full names	Author(s) ID	Title	Year	DOI	Link	Abstract	Author Keywords	Index Keywords	Molecular Sequence Numbers	Chemicals/CAS	Tradenames	Manufacturers	Funding Details	Funding Texts	Language of Original Document	Open Access
Pantoom S.; Hules L.; Schöll C.; Petrosyan A.; Monticelli M.; Pospech J.; Cubellis M.V.; Hermann A.; Lukas J.	Pantoom, Supansa (23973506900); Hules, Larissa (57543749900); Schöll, Christopher (57220597372); Petrosyan, Andranik (36519724200); Monticelli, Maria (57197276100); Pospech, Jola (35491512200); Cubellis, Maria Vittoria (6603958089); Hermann, Andreas (8790108900); Lukas, Jan (42561476600)	23973506900; 57543749900; 57220597372; 36519724200; 57197276100; 35491512200; 6603958089; 8790108900; 42561476600	Mechanistic Insight into the Mode of Action of Acid β-Glucosidase Enhancer Ambroxol	2022	10.3390/ijms23073536	https://www.scopus.com/inward/record.uri?eid=2-s2.0-85126897667&doi=10.3390%2fijms23073536&partnerID=40&md5=be98218d39a83c54c60f8cbcb307bd6d	Ambroxol (ABX) is a mucolytic agent used for the treatment of respiratory diseases. Bioactivity has been demonstrated as an enhancement effect on lysosomal acid β-glucosidase (β-Glu) activity in Gaucher disease (GD). The positive effects observed have been attributed to a mechanism of action similar to pharmacological chaperones (PCs), but an exact mechanistic description is still pending. The cu…	Drug repositioning; Gaucher disease; Lysosomal storage disease; Pharmacological chaperone; Rare disease; Small molecule therapy; Thermal shift assay	Ambroxol; beta-Glucosidase; Gaucher Disease; Glucosylceramidase; Humans; Molecular Chaperones; 4 hydroxybromohexine; afegostat; ambroxol; beta glucosidase; bromhexine; chaperone; mucolytic agent; norbromohexine; unclassified drug; ambroxol; beta glucosidase; glucosylceramidase; Article; cell culture; computer model; controlled study; denaturation; drug efficacy; drug half life; drug mechanism; dr…		afegostat, 169105-89-9, 919364-56-0; ambroxol, 18683-91-5, 23828-92-4; beta glucosidase, 51683-43-3, 9001-22-3; bromhexine, 3572-43-8, 611-75-6; glucosylceramidase, 37228-64-1; Ambroxol, ; beta-Glucosidase, ; Glucosylceramidase, ; Molecular Chaperones,			European Commission, EC, (ESF/14-BM-A55-0046/16)	This work was supported by the European Union (grant number ESF/14-BM-A55-0046/16).	English	All Open Access; Gold Open Access; Green Open Access
Taranta A.; Elmonem M.A.; Bellomo F.; De Leo E.; Boenzi S.; Janssen M.J.; Jamalpoor A.; Cairoli S.; Pastore A.; De Stefanis C.; Colucci M.; Rega L.R.; Giovannoni I.; Francalanci P.; van den Heuvel L.P.; Dionisi-Vici C.; Goffredo B.M.; Masereeuw R.; Levtchenko E.; Emma F.	Taranta, Anna (57206409826); Elmonem, Mohamed A. (55921282400); Bellomo, Francesco (36942495700); De Leo, Ester (53984130000); Boenzi, Sara (6507733656); Janssen, Manoe J. (36243769300); Jamalpoor, Amer (57194450785); Cairoli, Sara (57191488871); Pastore, Anna (7101941844); De Stefanis, Cristiano (55623426400); Colucci, Manuela (24758057100); Rega, Laura R. (37117755400); Giovannoni, Isabella (37…	57206409826; 55921282400; 36942495700; 53984130000; 6507733656; 36243769300; 57194450785; 57191488871; 7101941844; 55623426400; 24758057100; 37117755400; 37101564700; 6701351292; 7006756560; 7006329633; 55237165500; 7003434572; 6701308902; 6701866332	Benefits and toxicity of disulfiram in preclinical models of nephropathic cystinosis	2021	10.3390/cells10123294	https://www.scopus.com/inward/record.uri?eid=2-s2.0-85119679534&doi=10.3390%2fcells10123294&partnerID=40&md5=bee7dfcc2a7638e3bfdf9c77238880b6	Nephropathic cystinosis is a rare disease caused by mutations of the CTNS gene that encodes for cystinosin, a lysosomal cystine/H+ symporter. The disease is characterized by early-onset chronic kidney failure and progressive development of extra-renal complications related to cystine accumulation in all tissues. At the cellular level, several alterations have been demonstrated, including enhanced…	Cystinosis; Disulfiram; Mice; Zebrafish	Acetylcysteine; Animals; Apoptosis; Cystine; Cystinosis; Disease Models, Animal; Disulfides; Disulfiram; Embryo, Nonmammalian; Humans; Kidney Diseases; Larva; Mice, Knockout; Toxicity Tests; Zebrafish; acetylcysteine; albumin; calcium; cystine; disulfiram; glucose; low molecular weight protein; phosphate; protein; unclassified drug; acetylcysteine; cystine; disulfide; disulfiram; animal experimen…		acetylcysteine, 616-91-1; calcium, 7440-70-2, 14092-94-5; cystine, 24645-67-8, 56-89-3, 6020-39-9; disulfiram, 97-77-8; glucose, 50-99-7, 84778-64-3; phosphate, 14066-19-4, 14265-44-2; protein, 67254-75-5; disulfide, 16734-12-6; Acetylcysteine, ; Cystine, ; Disulfides, ; Disulfiram,			E-rare European Union, (E-Rare-2 JTC 2014); Foundation of Scientific Research Flanders, (11Y5216N); Cystinosis Research Foundation, CRF, (CRFS-2014); Ministero della Salute, (RC2015)	Funding: This research was funded by the Cystinosis Research Foundation (grant no. CRFS-2014), the Italian Ministry of Health (Ricerca Corrente grant no. RC2015), E-rare European Union (grant no. E-Rare-2 JTC 2014), and the Foundation of Scientific Research Flanders (award 11Y5216N).	English	All Open Access; Gold Open Access; Green Open Access
LeVine S.M.; Tsau S.	LeVine, Steven M. (7403576226); Tsau, Sheila (56358387100)	7403576226; 56358387100	Substrate Reduction Therapy for Krabbe Disease: Exploring the Repurposing of the Antibiotic D-Cycloserine	2022	10.3389/fped.2021.807973	https://www.scopus.com/inward/record.uri?eid=2-s2.0-85123856437&doi=10.3389%2ffped.2021.807973&partnerID=40&md5=f0325c17f0ab337a1020e8fe158eb715	Krabbe disease is a lysosomal storage disease that is caused by a deficiency in galactosylceramidase. Infantile onset disease is the most common presentation, which includes progressive neurological deterioration with corresponding demyelination, development of globoid cells, astrocyte gliosis, etc. Hemopoietic stem cell transplantation (HSCT) is a disease modifying therapy, but this intervention…	D-cycloserine; hemopoietic stem cell transplantation; Krabbe disease; NMDA receptor; psychosine; serine palmitoyltransferase; substrate reduction therapy; twitcher mice	acid ceramidase; ceramide; cycloserine; galactosyltransferase; serine palmitoyltransferase; animal experiment; animal model; antiinflammatory activity; Article; controlled study; disease activity; disease course; drug repositioning; drug targeting; enzyme inhibition; experimental therapy; globoid cell leukodystrophy; hematopoietic stem cell; human; mouse; nonhuman; substrate reduction therapy		cycloserine, 339-72-0, 68-39-3, 68-41-7; galactosyltransferase, 9031-68-9; serine palmitoyltransferase, 62213-50-7			National Institutes of Health, NIH, (U54 HD 090216); School of Medicine, University of Kansas; Intellectual and Developmental Disabilities Research Center, IDDRC	This work was funded by the BioNexus KC 19-1 Patton Trust Research Grant and the University of Kansas School of Medicine Investigator Assistance Award. Core support was provided by the Kansas Intellectual and Developmental Disabilities Research Center (NIH U54 HD 090216).	English	All Open Access; Gold Open Access; Green Open Access
Cinzia B.; Flavia B.; Gary I.; Renato M.; Lorenzo M.	Cinzia, Bragato (35186744100); Flavia, Blasevich (57222038148); Gary, Ingenito (57222046660); Renato, Mantegazza (57222035806); Lorenzo, Maggi (57222051458)	35186744100; 57222038148; 57222046660; 57222035806; 57222051458	Therapeutic efficacy of 3,4-Diaminopyridine phosphate on neuromuscular junction in Pompe disease	2021	10.1016/j.biopha.2021.111357	https://www.scopus.com/inward/record.uri?eid=2-s2.0-85101174946&doi=10.1016%2fj.biopha.2021.111357&partnerID=40&md5=44aea6ad6502764b8f838d0ac382c368	3,4-Diaminopyridine (3,4-DAP) and its phosphate form, 3,4-DAPP have been used efficiently in the past years to treat muscular weakness in myasthenic syndromes with neuromuscular junctions (NMJs) impairment. Pompe disease (PD), an autosomal recessive metabolic disorder due to a defect of the lysosomal enzyme α-glucosidase (GAA), presents some secondary symptoms that are related to neuromuscular tr…	3,4-Diaminopyridine phosphate (3,4-DAPP); Acid α-glucosidase; Neuromuscular junction (NMJ); Pompe disease; Zebrafish	alpha-Glucosidases; Amifampridine; Animals; Behavior, Animal; Embryo, Nonmammalian; Glycogen Storage Disease Type II; Motor Activity; Muscle Fibers, Skeletal; Neuromuscular Junction; Receptors, Cholinergic; Zebrafish; alpha bungarotoxin; amifampridine; beta1 integrin; cholinergic receptor; glucan 1,4 alpha glucosidase; morpholino oligonucleotide; alpha glucosidase; amifampridine; cholinergic rece…		alpha bungarotoxin, 11032-79-4; amifampridine, 54-96-6, 446254-47-3; glucan 1,4 alpha glucosidase, 9032-08-0; alpha glucosidase, 9001-42-7; alpha-Glucosidases, ; Amifampridine, ; Receptors, Cholinergic,			Catalyst Pharmaceuticals Inc	This work was funded by Catalyst Pharmaceuticals Inc, Coral Gables, FL, USA.	English	All Open Access; Gold Open Access; Green Open Access
Morales C.; Fernandez M.; Ferrer R.; Raimunda D.; Carrer D.C.; Bollo M.	Morales, Carolina (57223360888); Fernandez, Macarena (58327014700); Ferrer, Rodrigo (58222434900); Raimunda, Daniel (25628449200); Carrer, Dolores C. (6506590416); Bollo, Mariana (6602677292)	57223360888; 58327014700; 58222434900; 25628449200; 6506590416; 6602677292	Ursodeoxycholic Acid Binds PERK and Ameliorates Neurite Atrophy in a Cellular Model of GM2 Gangliosidosis	2023	10.3390/ijms24087209	https://www.scopus.com/inward/record.uri?eid=2-s2.0-85156275289&doi=10.3390%2fijms24087209&partnerID=40&md5=8bcf8ddb58daed52c15754fedcdbed6c	The Unfolded protein response (UPR), triggered by stress in the endoplasmic reticulum (ER), is a key driver of neurodegenerative diseases. GM2 gangliosidosis, which includes Tay-Sachs and Sandhoff disease, is caused by an accumulation of GM2, mainly in the brain, that leads to progressive neurodegeneration. Previously, we demonstrated in a cellular model of GM2 gangliosidosis that PERK, a UPR sen…	ATP binding pocket; chemical chaperones; lysosomal storage disease	Animals; Atrophy; Gangliosidoses, GM2; Neurites; Sandhoff Disease; Ursodeoxycholic Acid; growth arrest and DNA damage inducible protein 153; liposome; protein kinase; protein kinase RNA like endoplasmic reticulum kinase; recombinant protein; unclassified drug; ursodeoxycholic acid; ursodeoxycholic acid; animal cell; animal experiment; animal model; Article; atrophy; blood brain barrier; controlle…		protein kinase, 9026-43-1; ursodeoxycholic acid, 128-13-2, 2898-95-5; Ursodeoxycholic Acid,			Instituto Investigación Médica M y M Ferreyra; National Institutes of Health, NIH, (165148/165147, RF1AG058778-01); University of Texas Health Science Center at San Antonio, UTHSCSA; Consejo Nacional de Investigaciones Científicas y Técnicas, CONICET, (11220210101004CO, PIP 2022-2024); Agencia Nacional de Promoción Científica y Tecnológica, ANPCyT, (00155, 0618)	This research was funded by National Institutes of Health (NIH), USA, RF1AG058778-01 (Subaward Agreement No. 165148/165147 between UTHSCSA and Instituto Investigación Médica M y M Ferreyra), Agencia Nacional de Promoción Científica y Tecnológica, Argentina (ANPCyT) PICT 2017 #0618, PICT 2019 #00155, and Consejo Nacional de Investigaciones Científicas y Técnicas, Argentina (CONICET), PIP 2022-2024…	English	All Open Access; Gold Open Access; Green Open Access
Shimizu T.; Schutt C.R.; Izumi Y.; Tomiyasu N.; Omahdi Z.; Kano K.; Takamatsu H.; Aoki J.; Bamba T.; Kumanogoh A.; Takao M.; Yamasaki S.	Shimizu, Takashi (53064621500); Schutt, Charles R. (26325804700); Izumi, Yoshihiro (49561344400); Tomiyasu, Noriyuki (57434081700); Omahdi, Zakaria (57190191732); Kano, Kuniyuki (25124146000); Takamatsu, Hyota (8935909000); Aoki, Junken (7101990457); Bamba, Takeshi (7102759341); Kumanogoh, Atsushi (6602726311); Takao, Masaki (7102118151); Yamasaki, Sho (57219186899)	53064621500; 26325804700; 49561344400; 57434081700; 57190191732; 25124146000; 8935909000; 7101990457; 7102759341; 6602726311; 7102118151; 57219186899	Direct activation of microglia by β-glucosylceramide causes phagocytosis of neurons that exacerbates Gaucher disease	2023	10.1016/j.immuni.2023.01.008	https://www.scopus.com/inward/record.uri?eid=2-s2.0-85147706324&doi=10.1016%2fj.immuni.2023.01.008&partnerID=40&md5=f9e10ebb78628b479b2dfc658a9fc4e6	Gaucher disease (GD) is the most common lysosomal storage disease caused by recessive mutations in the degrading enzyme of β-glucosylceramide (β-GlcCer). However, it remains unclear how β-GlcCer causes severe neuronopathic symptoms, which are not fully treated by current therapies. We herein found that β-GlcCer accumulating in GD activated microglia through macrophage-inducible C-type lectin (Min…	Gaucher disease; GBA; microglia; Mincle; phagocytosis; β-glucosylceramide	Animals; Gaucher Disease; Glucosylceramidase; Glucosylceramides; Humans; Mice; Microglia; Neurons; Phagocytosis; biological marker; cst7protein; etanercept; glucosylceramidase; lectin; macrophage inducible c type lectin; macrophage inflammatory protein 1alpha; messenger RNA; minocycline; mixed lineage kinase; n [4 [(2 amino 3 chloro 4 pyridinyl)oxy] 3 fluorophenyl] 4 ethoxy 1 (4 fluorophenyl) 2(1…		etanercept, 185243-69-0, 200013-86-1, 2055118-96-0; glucosylceramidase, 37228-64-1; macrophage inflammatory protein 1alpha, 155075-84-6; minocycline, 10118-90-8, 11006-27-2, 13614-98-7; n [4 [(2 amino 3 chloro 4 pyridinyl)oxy] 3 fluorophenyl] 4 ethoxy 1 (4 fluorophenyl) 2(1h) oxonicotinamide, 1196681-44-3; osteopontin, 106441-73-0; somatomedin C, 67763-96-6; Glucosylceramidase, ; Glucosylceramide…			Japan Agency for Medical Research and Development, AMED, (JP21ak0101070, JP21gm0910010); Japan Society for the Promotion of Science, KAKEN, (JP20H00505, JP21wm0425019, JP22H05182, JP22H05183); National Center of Neurology and Psychiatry, NCNP	We thank N. Sato, T. Sano, A. Suzuki, S. Nagata, and K. Takeda for discussion; M. Nagata, E. Ishikawa, D. Motooka, D. Okuzaki, Y.-C. Liu, and M. Ohmuraya for experimental support. This research was supported by AMED ( JP21gm0910010 and JP21ak0101070 ) and JSPS KAKENHI ( JP20H00505 , JP22H05182 , and JP22H05183 ) to S.Y.; a Grant-in-Aid from AMED ( JP21wm0425019 ) and an intramural fund from the N…	English	All Open Access; Green Open Access
Iacobucci I.; Hay Mele B.; Cozzolino F.; Monaco V.; Cimmaruta C.; Monti M.; Andreotti G.; Monticelli M.	Iacobucci, Ilaria (57196345711); Hay Mele, Bruno (57215730807); Cozzolino, Flora (36795782400); Monaco, Vittoria (57210917610); Cimmaruta, Chiara (6503888769); Monti, Maria (55934291500); Andreotti, Giuseppina (7004848704); Monticelli, Maria (57197276100)	57196345711; 57215730807; 36795782400; 57210917610; 6503888769; 55934291500; 7004848704; 57197276100	Enzyme Replacement Therapy for FABRY Disease: Possible Strategies to Improve Its Efficacy	2023	10.3390/ijms24054548	https://www.scopus.com/inward/record.uri?eid=2-s2.0-85149889748&doi=10.3390%2fijms24054548&partnerID=40&md5=26ee4b475c7b45e4668874b840d7682b	Enzyme replacement therapy is the only therapeutic option for Fabry patients with completely absent AGAL activity. However, the treatment has side effects, is costly, and requires conspicuous amounts of recombinant human protein (rh-AGAL). Thus, its optimization would benefit patients and welfare/health services (i.e., society at large). In this brief report, we describe preliminary results pavin…	agalsidase α; agalsidase β; drug repositioning; Fabrazyme; Fabry disease; GLA; interactome; Replagal	alpha-Galactosidase; Enzyme Replacement Therapy; Fabry Disease; Humans; Isoenzymes; Recombinant Proteins; agalsidase alfa; agalsidase beta; alpha galactosidase; chaperone; galactose; alpha galactosidase; isoenzyme; recombinant protein; Article; binding affinity; comparative study; controlled study; drug efficacy; drug sensitivity; enzyme replacement; Fabry disease; fibroblast; half life time; hum…		agalsidase alfa, 104138-64-9; alpha galactosidase, 9025-35-8; galactose, 26566-61-0, 50855-33-9, 59-23-4; alpha-Galactosidase, ; Isoenzymes, ; Recombinant Proteins,	fabrazyme, Genzyme, United States; replagal, Shire, United Kingdom	Genzyme, United States; Shire, United Kingdom			English	All Open Access; Gold Open Access; Green Open Access
Cougnoux A.; Yerger J.C.; Fellmeth M.; Serra-Vinardell J.; Navid F.; Wassif C.A.; Cawley N.X.; Porter F.D.	Cougnoux, Antony (53063384600); Yerger, Julia C. (57218360045); Fellmeth, Mason (57211561988); Serra-Vinardell, Jenny (56228440800); Navid, Fatemeh (57200814289); Wassif, Christopher A. (6602513551); Cawley, Niamh X. (6701921242); Porter, Forbes D. (7005479933)	53063384600; 57218360045; 57211561988; 56228440800; 57200814289; 6602513551; 6701921242; 7005479933	Reduction of glutamate neurotoxicity: A novel therapeutic approach for Niemann-Pick disease, type C1	2021	10.1016/j.ymgme.2021.11.008	https://www.scopus.com/inward/record.uri?eid=2-s2.0-85119442981&doi=10.1016%2fj.ymgme.2021.11.008&partnerID=40&md5=3dc5e3233653ba6a68b102ce24be6dda	Niemann-Pick disease, type C1 is a progressive, lethal, neurodegenerative disorder due to endolysosomal storage of unesterified cholesterol. Cerebellar ataxia, as a result of progressive loss of cerebellar Purkinje neurons, is a major symptom of Nieman-Pick disease, type C1. Comparing single cell RNAseq data from control (Npc1+/+) and mutant (Npc1−/−) mice, we observed significantly decreased exp…	EAAT1; GLAST; Glutamate-mediated neurotoxicity; Lysosomal disease; Niemann-Pick disease, type C1; NPC1; Purkinje neurons; Riluzole; SLC1A3	Animals; Astrocytes; Ceftriaxone; Cells, Cultured; Disease Models, Animal; Excitatory Amino Acid Transporter 1; Female; Glutamic Acid; Humans; Male; Mice; Mice, Inbred BALB C; Niemann-Pick C1 Protein; Niemann-Pick Disease, Type C; Riluzole; 2 hydroxypropyl beta cyclodextrin; calbindin; ceftriaxone; excitatory amino acid transporter 1; glutamic acid; membrane protein; miglustat; NPC intracellular …		2 hydroxypropyl beta cyclodextrin, 94035-02-6, 128446-35-5; ceftriaxone, 73384-59-5, 74578-69-1; glutamic acid, 11070-68-1, 138-15-8, 56-86-0, 6899-05-4; miglustat, 72599-27-0; riluzole, 1744-22-5; Ceftriaxone, ; Excitatory Amino Acid Transporter 1, ; Glutamic Acid, ; Niemann-Pick C1 Protein, ; Npc1 protein, mouse, ; Riluzole, ; SLC1A3 protein, human,			National Institutes of Health, NIH; Ara Parseghian Medical Research Foundation, APMRF; Eunice Kennedy Shriver National Institute of Child Health and Human Development, NICHD	This work was supported by the intramural research program of the Eunice Kennedy Shriver National Institute of Child Health and Human Development , National Institutes of Health . This work was also supported by a grant from the Ara Parseghian Medical Research Foundation .	English	All Open Access; Green Open Access
Villalba Silva G.C.; Steindorff T.; Silvestri Schuh R.; Cardoso Flores N.; Matte U.	Villalba Silva, Gerda Cristal (57221114469); Steindorff, Thiago (58032236500); Silvestri Schuh, Roselena (58032740500); Cardoso Flores, Natalia (58033249000); Matte, Ursula (6603078367)	57221114469; 58032236500; 58032740500; 58033249000; 6603078367	Drug Repositioning Applied to Cardiovascular Disease in Mucopolysaccharidosis	2022	10.3390/life12122085	https://www.scopus.com/inward/record.uri?eid=2-s2.0-85144847559&doi=10.3390%2flife12122085&partnerID=40&md5=65bfe20063df18928b6a56c51d5cbfee	Mucopolysaccharidoses (MPS) are genetic metabolic diseases characterized by defects in the activity of lysosomal hydrolases. In MPS, secondary cell disturbance affects pathways related to cardiovascular disorders. Hence, the study aimed to identify MPS-related drugs targeting cardiovascular disease and select a list of drugs for repositioning. We obtained a list of differentially expressed genes …	bioinformatics; cardiovascular diseases; drug repositioning; gene expression analysis; lysosomal storage diseases; systems pharmacology						GCVS; Conselho Nacional de Desenvolvimento Científico e Tecnológico, CNPq, (312714/2018-1, 403587/2021-2); Hospital de Clínicas de Porto Alegre, HCPA; Universiti Malaya, UM; Fundação Instituto de Pesquisas Econômicas, FIPE, (2022-0216)	Funding text 1: This research was funded by Hospital de Clínicas de Porto Alegre (GCVS post-doctoral scholarship) and FIPE (2022-0216). We also thank Conselho Nacional de Desenvolvimento Científico e Tecnológico—CNPq for the grants provided for RS (grant number 403587/2021-2) and UM (grant number 312714/2018-1).; Funding text 2: We thank Hospital de Clinicas de Porto Alegre and FIPE for the post-…	English	All Open Access; Gold Open Access; Green Open Access
Pepponi R.; De Simone R.; De Nuccio C.; Visentin S.; Matteucci A.; Bernardo A.; Popoli P.; Ferrante A.	Pepponi, Rita (6602977806); De Simone, Roberta (56274948000); De Nuccio, Chiara (15121946700); Visentin, Sergio (56219347800); Matteucci, Andrea (24281565900); Bernardo, Antonietta (7006078218); Popoli, Patrizia (7005875987); Ferrante, Antonella (8146080900)	6602977806; 56274948000; 15121946700; 56219347800; 24281565900; 7006078218; 7005875987; 8146080900	Repurposing Dipyridamole in Niemann Pick Type C Disease: A Proof of Concept Study	2022	10.3390/ijms23073456	https://www.scopus.com/inward/record.uri?eid=2-s2.0-85126866455&doi=10.3390%2fijms23073456&partnerID=40&md5=fde1609fdb2596290dbf78b5aba9cc7e	Niemann Pick type C disease (NPC) is a rare disorder characterized by lysosomal lipid accumulation that damages peripheral organs and the central nervous system. Currently, only miglustat is authorized for NPC treatment in Europe, and thus the identification of new therapies is necessary. The hypothesis addressed in this study is that increasing adenosine levels may represent a new therapeutic ap…	A<sub>2A</sub> receptor; Adenosine; Dipyridamole; Niemann Pick type C disease	Adenosine; Animals; Dipyridamole; Drug Repositioning; Humans; Mice; Niemann-Pick Disease, Type C; Proof of Concept Study; 2 (2 amino 3 methoxyphenyl)chromone; 5 amino 2 (2 furyl) 7 (2 phenylethyl)pyrazolo[4,3 e][1,2,4]triazolo[1,5 c]pyrimidine; 8 cyclopentyl 1,3 dipropylxanthine; adenosine; adenosine A2a receptor; adenosine deaminase; adenosine kinase; adenosine receptor blocking agent; cholester…		2 (2 amino 3 methoxyphenyl)chromone, 167869-21-8; 5 amino 2 (2 furyl) 7 (2 phenylethyl)pyrazolo[4,3 e][1,2,4]triazolo[1,5 c]pyrimidine, 160098-96-4; 8 cyclopentyl 1,3 dipropylxanthine, 102146-07-6; adenosine, 58-61-7; adenosine deaminase, 9026-93-1; adenosine kinase, 9027-72-9; cholesterol, 57-88-5; dipyridamole, 58-32-2; mitogen activated protein kinase 1, 137632-08-7; mitogen activated protein …	DPCPX; mrs 1334; psb 603; sch 58261				English	All Open Access; Gold Open Access; Green Open Access
Pavlova E.V.; Lev D.; Michelson M.; Yosovich K.; Michaeli H.G.; Bright N.A.; Manna P.T.; Dickson V.K.; Tylee K.L.; Church H.J.; Luzio J.P.; Cox T.M.	Pavlova, Elena V. (36617560200); Lev, Dorit (7005846120); Michelson, Marina (21135202200); Yosovich, Keren (37041873000); Michaeli, Hila Gur (57217070065); Bright, Nicholas A. (7006443080); Manna, Paul T. (35764714400); Dickson, Veronica Kane (57218360004); Tylee, Karen L. (15847404600); Church, Heather J. (36757365900); Luzio, J. Paul (7006645897); Cox, Timothy M. (56577375300)	36617560200; 7005846120; 21135202200; 37041873000; 57217070065; 7006443080; 35764714400; 57218360004; 15847404600; 36757365900; 7006645897; 56577375300	Juvenile mucopolysaccharidosis plus disease caused by a missense mutation in VPS33A	2022	10.1002/humu.24479	https://www.scopus.com/inward/record.uri?eid=2-s2.0-85139439285&doi=10.1002%2fhumu.24479&partnerID=40&md5=208940904dd73d1000d264d5390bb221	A rare and fatal disease resembling mucopolysaccharidosis in infants, is caused by impaired intracellular endocytic trafficking due to deficiency of core components of the intracellular membrane-tethering protein complexes, HOPS, and CORVET. Whole exome sequencing identified a novel VPS33A mutation in a patient suffering from a variant form of mucopolysaccharidosis. Electron and confocal microsco…	drug repurposing; endolysosomal acidification; glycosaminoglycan; glycosphingolipid trafficking; intracellular endocytic trafficking; mucopolysaccharidosis; proteasome inhibitor; substrate reduction therapy; VPS33A	Endosomes; Humans; Infant; Lysosomes; Male; Mutation; Mutation, Missense; Vesicular Transport Proteins; arginine; bortezomib; cell protein; dermatan; dermatan sulfate; eliglustat; glycosaminoglycan; heparan sulfate; hyaluronic acid; immunoglobulin G; immunoglobulin M; lactosylceramide; proline; proteasome; sialic acid; unclassified drug; vacuolar protein sorting 33a protein; vesicular transport p…		arginine, 1119-34-2, 15595-35-4, 7004-12-8, 74-79-3; bortezomib, 179324-69-7, 197730-97-5, 444576-08-3; dermatan, 75634-40-1; dermatan sulfate, 24967-94-0; eliglustat, 491833-29-5, 928659-70-5; heparan sulfate, 9050-30-0; hyaluronic acid, 31799-91-4, 9004-61-9, 9067-32-7; immunoglobulin G, 97794-27-9, 308067-58-5; immunoglobulin M, 9007-85-6; lactosylceramide, 4682-48-8; proline, 147-85-3, 7005-2…			H2020 Marie Skłodowska-Curie Actions, MSCA; University Hospitals Bristol NHS Foundation Trust, UHBW; Global Challenges Research Fund, GCRF, (QR AY2019‐20); Medical Research Council, MRC, (MR/R009015/1); National Institute for Health and Care Research, NIHR, (BRC‐1215‐20014); Horizon 2020, (101030247)	Funding text 1: We thank the patients and their families for their contribution in this study. We are grateful to Cambridge University Hospitals NHS Foundation Trust and the NIHR Cambridge Biomedical Research Center for technical support with primary fibroblast culture and facilities at the Cambridge National Institute for Health Research BRC Cell Phenotyping Hub. We thank Dr Krzysztof Szczaluba …	English	All Open Access; Gold Open Access; Green Open Access
Soldati C.; Lopez-Fabuel I.; Wanderlingh L.G.; Garcia-Macia M.; Monfregola J.; Esposito A.; Napolitano G.; Guevara-Ferrer M.; Scotto Rosato A.; Krogsaeter E.K.; Paquet D.; Grimm C.M.; Montefusco S.; Braulke T.; Storch S.; Mole S.E.; De Matteis M.A.; Ballabio A.; Sampaio J.L.; McKay T.; Johannes L.; Bolaños J.P.; Medina D.L.	Soldati, Chiara (23986045100); Lopez-Fabuel, Irene (55541440500); Wanderlingh, Luca G (57203361747); Garcia-Macia, Marina (57202363063); Monfregola, Jlenia (6507102484); Esposito, Alessandra (57203407834); Napolitano, Gennaro (16245914100); Guevara-Ferrer, Marta (57221348042); Scotto Rosato, Anna (56531987300); Krogsaeter, Einar K (57204535469); Paquet, Dominik (57204376875); Grimm, Christian M (…	23986045100; 55541440500; 57203361747; 57202363063; 6507102484; 57203407834; 16245914100; 57221348042; 56531987300; 57204535469; 57204376875; 57207749112; 35181708900; 7005829342; 6701595022; 7005160390; 7004397655; 7102874628; 22635361400; 7005835387; 57206148626; 7006431430; 7102063349	Repurposing of tamoxifen ameliorates CLN3 and CLN7 disease phenotype	2021	10.15252/emmm.202013742	https://www.scopus.com/inward/record.uri?eid=2-s2.0-85112806445&doi=10.15252%2femmm.202013742&partnerID=40&md5=6671d043dd5dbeaa7ccd474cee2d3fd6	Batten diseases (BDs) are a group of lysosomal storage disorders characterized by seizure, visual loss, and cognitive and motor deterioration. We discovered increased levels of globotriaosylceramide (Gb3) in cellular and murine models of CLN3 and CLN7 diseases and used fluorescent-conjugated bacterial toxins to label Gb3 to develop a cell-based high content imaging (HCI) screening assay for the r…	CLN3; CLN7; high content imaging screening; tamoxifen; TFEB	Animals; Drug Repositioning; Humans; Lysosomes; Membrane Glycoproteins; Mice; Molecular Chaperones; Neuronal Ceroid-Lipofuscinoses; Phenotype; Tamoxifen; bacterial toxin; globotriaosylceramide; tamoxifen; transcription factor; transcription factor EB; unclassified drug; chaperone; CLN3 protein, human; CLN3 protein, mouse; membrane protein; tamoxifen; adult; animal experiment; animal model; animal…		globotriaosylceramide, 71965-57-6; tamoxifen, 10540-29-1; CLN3 protein, human, ; CLN3 protein, mouse, ; Membrane Glycoproteins, ; Molecular Chaperones, ; Tamoxifen,			Batten Disease Fact Sheet; Escalera de Excelencia, (CLU-2017-03); Escalera de Excelencia CLU‐2017‐03; Marcella Cesana; Mila’s Miracle Foundation; National Institutes of Health, NIH, (Q13286); National Institute of Neurological Disorders and Stroke, NINDS; Fundación BBVA, FBBVA; Fundación Ramón Areces, FRA; Batten Disease Family Association, BDFA; Horizon 2020 Framework Programme, H2020, (666918);…	Funding text 1: This work was funded by the European Union’s Horizon 2020 research and innovation programme (BATCure, grant No. 666918 to DLM, JPB, SEM, TB and SS). JPB is funded by the Agencia Estatal de Investigación (PID2019‐105699RB‐I00/ AEI / 10.13039/501100011033 and RED2018‐102576‐T), Plan Nacional sobre Drogas (2020I028), Junta de Castilla y León (Escalera de Excelencia CLU‐2017‐03), Ayud…	English	All Open Access; Green Open Access
Delaleu N.; Marti H.-P.; Strauss P.; Sekulic M.; Osman T.; Tøndel C.; Skrunes R.; Leh S.; Svarstad E.; Nowak A.; Gaspert A.; Rusu E.; Kwee I.; Rinaldi A.; Flatberg A.; Eikrem O.	Delaleu, Nicolas (8960820900); Marti, Hans-Peter (35964694300); Strauss, Philipp (57191495877); Sekulic, Miroslav (20735506400); Osman, Tarig (37013785000); Tøndel, Camilla (23989385400); Skrunes, Rannveig (56532071200); Leh, Sabine (14070217400); Svarstad, Einar (6603795378); Nowak, Albina (54901378100); Gaspert, Ariana (6603562480); Rusu, Elena (57211574983); Kwee, Ivo (55817552147); Rinaldi, A…	8960820900; 35964694300; 57191495877; 20735506400; 37013785000; 23989385400; 56532071200; 14070217400; 6603795378; 54901378100; 6603562480; 57211574983; 55817552147; 8542095800; 6504082176; 57170765600	Systems analyses of the Fabry kidney transcriptome and its response to enzyme replacement therapy identified and cross-validated enzyme replacement therapy-resistant targets amenable to drug repurposing	2023	10.1016/j.kint.2023.06.029	https://www.scopus.com/inward/record.uri?eid=2-s2.0-85168835168&doi=10.1016%2fj.kint.2023.06.029&partnerID=40&md5=ca0d92ede9c9a5da047ee0e7a71b523e	Fabry disease is a rare disorder caused by variations in the alpha-galactosidase gene. To a degree, Fabry disease is manageable via enzyme replacement therapy (ERT). By understanding the molecular basis of Fabry nephropathy (FN) and ERT's long-term impact, here we aimed to provide a framework for selection of potential disease biomarkers and drug targets. We obtained biopsies from eight control i…	biomarkers; enzyme replacement therapy; Fabry nephropathy; laser capture microdissection; systems biology; transcriptome	alpha-Galactosidase; Biomarkers; Drug Repositioning; Enzyme Replacement Therapy; Fabry Disease; Humans; Kidney; Kidney Diseases; Systems Analysis; Transcriptome; 5 hydroxy n propargyl 1 aminoindan; acamprosate; acetylcysteine; agalsidase alfa; agalsidase beta; aleglitazar; alprazolam; amine; amiodarone; angiotensin receptor antagonist; aripiprazole; balsalazide; bentiromide; bezafibrate; bioallet…		acamprosate, 77337-73-6, 77337-76-9; acetylcysteine, 616-91-1; agalsidase alfa, 104138-64-9; aleglitazar, 475479-34-6; alprazolam, 28981-97-7, 135748-32-2; amiodarone, 1951-25-3, 19774-82-4, 62067-87-2; aripiprazole, 129722-12-9; balsalazide, 82101-18-6, 150399-21-6, 213594-60-6, 80573-04-2; bentiromide, 37106-97-1; bezafibrate, 41859-67-0; brexanolone, 516-54-1; butalbital, 77-26-9; cannabidiol,…			Fundeni Clinical Institute; Shire-Takeda; Stjørdal; Norges Teknisk-Naturvitenskapelige Universitet, NTNU; Amicus Therapeutics; Eidgenössische Technische Hochschule Zürich, ETH; Helse Midt-Norge; Helse Vest Regionalt Helseføretak, (912233); Universität Zürich, UZH; Functional Genomics Center Zurich, FGCZ	Funding text 1: We thank the staff from the Functional Genomics Center Zurich (FGCZ), ETH Zurich and University of Zurich, Zurich, Switzerland, Firalis S.A., Huningue, France, Genomics Core Facility (GCF), and Norwegian University of Science and Technology (NTNU) for RNA library preparation, sequencing, and data processing. GCF is funded by the Faculty of Medicine at the Norwegian University of S…	English	All Open Access; Hybrid Gold Open Access
Buratti E.; Peruzzo P.; Braga L.; Zanin I.; Stuani C.; Goina E.; Romano M.; Giacca M.; Dardis A.	Buratti, Emanuele (7003676483); Peruzzo, Paolo (57194742754); Braga, Luca (57207703169); Zanin, Irene (55143576500); Stuani, Cristiana (6602639950); Goina, Elisa (6504224670); Romano, Maurizio (55493387000); Giacca, Mauro (7005255834); Dardis, Andrea (6602396626)	7003676483; 57194742754; 57207703169; 55143576500; 6602639950; 6504224670; 55493387000; 7005255834; 6602396626	Deferoxamine mesylate improves splicing and GAA activity of the common c.-32-13T>G allele in late-onset PD patient fibroblasts	2021	10.1016/j.omtm.2020.11.011	https://www.scopus.com/inward/record.uri?eid=2-s2.0-85098653916&doi=10.1016%2fj.omtm.2020.11.011&partnerID=40&md5=2d2369bcb6db13b0f76c1efaa2d40260	Pompe disease (PD) is an autosomal recessive lysosomal storage disorder due to deficient activity of the acid alpha glucosidase enzyme (GAA). As a consequence of the enzymatic defect, undigested glycogen accumulates within lysosomes. Most patients affected by the late-onset (LO) phenotype carry in at least one allele the c.-32-13T>G variant, which leads to exon 2 exclusion from the pre-mRNA. Thes…	deferoxamine; GAA; glycogenosis type 2; Pompe disease; pre-mRNA splicing reporter	deferoxamine mesylate; glucan 1,4 alpha glucosidase; adult; allele; Article; controlled study; drug effect; drug mechanism; enzyme activity; exon; female; fibroblast; glycogen storage disease type 2; high throughput screening; human; human cell; priority journal; RNA sequencing		deferoxamine mesylate, 138-14-7, 5115-09-3; glucan 1,4 alpha glucosidase, 9032-08-0			AFM-Telethon; Acid Maltase Deficiency Association; Associazione Italiana Glicogenosi; Fondazione Telethon, (GGP14192)	This work was supported by Telethon grant GGP14192 , AFM-Telethon Project SPLICESCREENPD, Helen Walker Research Grant for Pompe Disease from the Acid Maltase Deficiency Association (AMDA), and the Associazione Italiana Glicogenosi (AIG). The funders had no role in study design, data collection and analysis, decision to publish, or preparation of the manuscript.	English	All Open Access; Gold Open Access; Green Open Access
Schlotawa L.; Tyka K.; Kettwig M.; Ahrens-Nicklas R.C.; Baud M.; Berulava T.; Brunetti-Pierri N.; Gagne A.; Herbst Z.M.; Maguire J.A.; Monfregola J.; Pena T.; Radhakrishnan K.; Schröder S.; Waxman E.A.; Ballabio A.; Dierks T.; Fischer A.; French D.L.; Gelb M.H.; Gärtner J.	Schlotawa, Lars (6506700268); Tyka, Karolina (57189998851); Kettwig, Matthias (34870086700); Ahrens-Nicklas, Rebecca C (26639133500); Baud, Matthias (37120005100); Berulava, Tea (35306410500); Brunetti-Pierri, Nicola (56251549600); Gagne, Alyssa (56979115600); Herbst, Zackary M (57193276790); Maguire, Jean A (56978767200); Monfregola, Jlenia (6507102484); Pena, Tonatiuh (57002986600); Radhakrishn…	6506700268; 57189998851; 34870086700; 26639133500; 37120005100; 35306410500; 56251549600; 56979115600; 57193276790; 56978767200; 6507102484; 57002986600; 24336254700; 57261923300; 8753316300; 7102874628; 57196663988; 35310035600; 57203047219; 7102800939; 7101716155	Drug screening identifies tazarotene and bexarotene as therapeutic agents in multiple sulfatase deficiency	2023	10.15252/emmm.202114837	https://www.scopus.com/inward/record.uri?eid=2-s2.0-85147976194&doi=10.15252%2femmm.202114837&partnerID=40&md5=c8dae1c5308fc685cb36bfed55f4c190	Multiple sulfatase deficiency (MSD, MIM #272200) results from pathogenic variants in the SUMF1 gene that impair proper function of the formylglycine-generating enzyme (FGE). FGE is essential for the posttranslational activation of cellular sulfatases. MSD patients display reduced or absent sulfatase activities and, as a result, clinical signs of single sulfatase disorders in a unique combination.…	drug screening; formylglycine-generating enzyme; lysosomal disorder; retinoids; sulfatase-modifying factor 1	Bexarotene; Drug Evaluation, Preclinical; Humans; Multiple Sulfatase Deficiency Disease; Oxidoreductases Acting on Sulfur Group Donors; Sulfatases; bexarotene; cerebroside sulfatase; glycosaminoglycan; lysosome associated membrane protein 1; n sulfoglucosamine sulfohydrolase; retinoic acid receptor; sulfatase; tazarotene; bexarotene; oxidoreductase; sulfatase; SUMF1 protein, human; tazarotene; Ar…		bexarotene, 153559-49-0; cerebroside sulfatase, 9068-68-2; n sulfoglucosamine sulfohydrolase, 37289-41-1; sulfatase, 9068-67-1; tazarotene, 118292-40-3; oxidoreductase, 9035-73-8, 9035-82-9, 9037-80-3, 9055-15-6; Bexarotene, ; Oxidoreductases Acting on Sulfur Group Donors, ; Sulfatases, ; SUMF1 protein, human, ; tazarotene,			Göttingen College for Translational Medicine, Ministry of Science and Culture; MSD Action Foundation; Transregional Collaborative Research Center; United MSD Foundation; National Institutes of Health, NIH, (R01 DK067859); Meso Scale Diagnostics, MSD; Deutsche Forschungsgemeinschaft, DFG, (AB 1234/1‐1, GA 354/14‐1); Gutenberg Forschungskolleg, GFK, (EXC 2067/1)	Funding text 1: We remember Thomas Dierks, who unexpectedly passed away during this research project, and thank him for his irreplaceable work on MSD. We thank LifeArc for the provision of the FDA‐approved drug library and Roberto Zanchi for helping with the application process. We are grateful to Kathrin Schreiber and Tanja Wilke for excellent technical assistance in developing and running the s…	English	All Open Access; Gold Open Access; Green Open Access
Capuozzo A.; Montefusco S.; Cacace V.; Sofia M.; Esposito A.; Napolitano G.; Nusco E.; Polishchuk E.; Pizzo M.T.; De Risi M.; De Leonibus E.; Sorrentino N.C.; Medina D.L.	Capuozzo, Antonella (56029625600); Montefusco, Sandro (35181708900); Cacace, Vincenzo (8324111600); Sofia, Martina (57188628473); Esposito, Alessandra (57203407834); Napolitano, Gennaro (16245914100); Nusco, Eduardo (16231132900); Polishchuk, Elena (7006089292); Pizzo, Maria Teresa (8397099600); De Risi, Maria (57091684300); De Leonibus, Elvira (6505872051); Sorrentino, Nicolina Cristina (2642889…	56029625600; 35181708900; 8324111600; 57188628473; 57203407834; 16245914100; 16231132900; 7006089292; 8397099600; 57091684300; 6505872051; 26428893700; 7102063349	Fluoxetine ameliorates mucopolysaccharidosis type IIIA	2022	10.1016/j.ymthe.2022.01.037	https://www.scopus.com/inward/record.uri?eid=2-s2.0-85124586011&doi=10.1016%2fj.ymthe.2022.01.037&partnerID=40&md5=19587b494c8d651d19049a32cf1fb0e6	Mucopolysaccharidosis type IIIA (MPS-IIIA) is an autosomal recessive disorder caused by mutations in SGSH involved in the degradation of heparan sulfate. MPS-IIIA presents severe neurological symptoms such as progressive developmental delay and cognitive decline, for which there is currently no treatment. Brain targeting represents the main challenge for therapeutics to treat MPS-IIIA, and the de…	autophagy; drug repurposing; fluoxetine; high content imaging; lysosomal exocytosis; lysosomal storage disorders; MPS-IIIA; TFEB	Animals; Disease Models, Animal; Fibroblasts; Fluoxetine; Heparitin Sulfate; Hydrolases; Mice; Mucopolysaccharidosis III; fluoxetine; glycosaminoglycan; heparan sulfate; HLA DQ antigen; mammalian target of rapamycin complex 1; transcription factor; transcription factor EB; unclassified drug; fluoxetine; heparan sulfate; hydrolase; animal cell; animal experiment; animal model; animal tissue; Artic…		doublecortin like kinase 1, ; fluoxetine, 54910-89-3, 56296-78-7, 59333-67-4, 57226-07-0; germinal center kinase, ; heparan sulfate, 9050-30-0; mammalian target of rapamycin complex 1, ; mammalian target of rapamycin complex 2, ; NIMA related kinase 1, ; oncogene protein v akt, ; oncogene protein v raf, ; serine threonine protein kinase 3, ; serine threonine protein kinase ULK1, ; serine/threonin…			Cure Sanfilippo Foundation; Orphan Disease Center	We would like to thank TIGEM’s facilities: the High Content Screening Facility for the drug screening; the Advanced Histopathology Facility for embedding, IHC processing, and imaging the tissue samples; and the Advanced Microscopy and Imaging Core, the Behavioral Core, and the Bioinformatic Core for their support in the statistical data analysis. We acknowledge financial support from the Cure San…	English	All Open Access; Green Open Access; Hybrid Gold Open Access
Monticelli M.; Liguori L.; Allocca M.; Bosso A.; Andreotti G.; Lukas J.; Monti M.C.; Morretta E.; Cubellis M.V.; Mele B.H.	Monticelli, Maria (57197276100); Liguori, Ludovica (57191748205); Allocca, Mariateresa (57193538164); Bosso, Andrea (56801129500); Andreotti, Giuseppina (7004848704); Lukas, Jan (42561476600); Monti, Maria Chiara (57205501947); Morretta, Elva (57196425246); Cubellis, Maria Vittoria (6603958089); Mele, Bruno Hay (57215730807)	57197276100; 57191748205; 57193538164; 56801129500; 7004848704; 42561476600; 57205501947; 57196425246; 6603958089; 57215730807	Drug Repositioning for Fabry Disease: Acetylsalicylic Acid Potentiates the Stabilization of Lysosomal Alpha-Galactosidase by Pharmacological Chaperones	2022	10.3390/ijms23095105	https://www.scopus.com/inward/record.uri?eid=2-s2.0-85129415962&doi=10.3390%2fijms23095105&partnerID=40&md5=9f440519241f9f23415be8709b935633	Fabry disease is caused by a deficiency of lysosomal alpha galactosidase and has a very large genotypic and phenotypic spectrum. Some patients who carry hypomorphic mutations can benefit from oral therapy with a pharmacological chaperone. The drug requires a very precise regimen because it is a reversible inhibitor of alpha-galactosidase. We looked for molecules that can potentiate this pharmacol…	acetylsalicylic acid; AGAL; drug repositioning; Fabry disease; lysosomal storage diseases; pharmacological chaperones	1-Deoxynojirimycin; alpha-Galactosidase; Aspirin; Drug Repositioning; Fabry Disease; Humans; Lysosomes; Molecular Chaperones; Mutation; 4 phenylbutyric acid; acetylsalicylic acid; alpha galactosidase; ambroxol; migalastat; 1 deoxynojirimycin; acetylsalicylic acid; alpha galactosidase; chaperone; Article; controlled study; drug potentiation; drug repositioning; Fabry disease; fibroblast; gene; gen…	GENBANK: GSE58162, NM000169	4 phenylbutyric acid, 1716-12-7, 1821-12-1; acetylsalicylic acid, 493-53-8, 50-78-2, 53663-74-4, 53664-49-6, 63781-77-1; alpha galactosidase, 9025-35-8; ambroxol, 18683-91-5, 23828-92-4; migalastat, 108147-54-2, 75172-81-5; 1 deoxynojirimycin, 19130-96-2, 73285-50-4; 1-Deoxynojirimycin, ; alpha-Galactosidase, ; Aspirin, ; Molecular Chaperones,					English	All Open Access; Gold Open Access; Green Open Access
Braun F.; Abed A.; Sellung D.; Rogg M.; Woidy M.; Eikrem O.; Wanner N.; Gambardella J.; Laufer S.D.; Haas F.; Wong M.N.; Dumoulin B.; Rischke P.; Mühlig A.; Sachs W.; von Cossel K.; Schulz K.; Muschol N.; Gersting S.W.; Muntau A.C.; Kretz O.; Hahn O.; Rinschen M.M.; Mauer M.; Bork T.; Grahammer F.; Liang W.; Eierhoff T.; Römer W.; Hansen A.; Meyer-Schwesinger C.; Iaccarino G.; Tøndel C.; Marti H.…	Braun, Fabian (55706058500); Abed, Ahmed (57197780891); Sellung, Dominik (57074099600); Rogg, Manuel (57045987700); Woidy, Mathias (39862299800); Eikrem, Oysten (57170765600); Wanner, Nicola (36572743700); Gambardella, Jessica (56755291100); Laufer, Sandra D. (57194323289); Haas, Fabian (57242759500); Wong, Milagros N. (57187495800); Dumoulin, Bernhard (57200295261); Rischke, Paula (58300184700);…	55706058500; 57197780891; 57074099600; 57045987700; 39862299800; 57170765600; 36572743700; 56755291100; 57194323289; 57242759500; 57187495800; 57200295261; 58300184700; 57202107733; 57208304588; 57222073343; 58300224500; 6507057019; 55779288200; 7003502748; 6603872751; 58300224600; 26030617400; 7006493432; 56898850700; 6603307927; 55726995800; 26665378300; 14066458900; 57193618066; 24758780700; 5…	Accumulation of α-synuclein mediates podocyte injury in Fabry nephropathy	2023	10.1172/JCI157782	https://www.scopus.com/inward/record.uri?eid=2-s2.0-85160375790&doi=10.1172%2fJCI157782&partnerID=40&md5=235d5557bc4938c6558312d6935389c0	Current therapies for Fabry disease are based on reversing intracellular accumulation of globotriaosylceramide (Gb3) by enzyme replacement therapy (ERT) or chaperone-mediated stabilization of the defective enzyme, thereby alleviating lysosomal dysfunction. However, their effect in the reversal of end-organ damage, like kidney injury and chronic kidney disease, remains unclear. In this study, ultr…		alpha-Galactosidase; alpha-Synuclein; Fabry Disease; Humans; Kidney; Podocytes; Trihexosylceramides; agalsidase beta; alpha galactosidase; alpha synuclein; cathepsin D; clenbuterol; globotriaosylceramide; orciprenaline; transcriptome; venglustat; alpha galactosidase; alpha synuclein; ceramide trihexoside; Article; cell damage; clinical article; controlled study; CRISPR-CAS9 system; drug potentiat…		alpha galactosidase, 9025-35-8; alpha synuclein, 154040-18-3; cathepsin D, 9025-26-7; clenbuterol, 21898-19-1, 37148-27-9; globotriaosylceramide, 71965-57-6; orciprenaline, 586-06-1, 5874-97-5; venglustat, 1401090-53-6, 1629063-78-0; alpha-Galactosidase, ; alpha-Synuclein, ; Trihexosylceramides,			DGFN; Excellence Initiative of the German Federal and State Governments; H2020-IMI2 consortium BEAt-DKD, (115974); PRIN, (2017HTKLRF); American Society of Nephrology, ASN; Juvenile Diabetes Research Foundation United States of America, JDRF; Horizon 2020 Framework Programme, H2020; European Federation of Pharmaceutical Industries and Associations, EFPIA; European Research Council, ERC, (ERC-2011-…	We thank Charlotte Meyer, Betina Kiefer, Valerie Oberüber, and Anja Obser for expert technical assistance. We thank Ein-ar Svarstad for taking part in the treatment and recruitment of Fabry patients. We also express our gratitude to all members of our laboratories and to the Life Imaging Center of the University of Freiburg for helpful discussions and support. The hR301Q mice of the Naples mouse …	English	All Open Access; Gold Open Access; Green Open Access
Monticelli M.; Hay Mele B.; Allocca M.; Liguori L.; Lukas J.; Monti M.C.; Morretta E.; Cubellis M.V.; Andreotti G.	Monticelli, Maria (57197276100); Hay Mele, Bruno (57215730807); Allocca, Mariateresa (57193538164); Liguori, Ludovica (57191748205); Lukas, Jan (42561476600); Monti, Maria Chiara (57205501947); Morretta, Elva (57196425246); Cubellis, Maria Vittoria (6603958089); Andreotti, Giuseppina (7004848704)	57197276100; 57215730807; 57193538164; 57191748205; 42561476600; 57205501947; 57196425246; 6603958089; 7004848704	Curcumin Has Beneficial Effects on Lysosomal Alpha-Galactosidase: Potential Implications for the Cure of Fabry Disease	2023	10.3390/ijms24021095	https://www.scopus.com/inward/record.uri?eid=2-s2.0-85146812544&doi=10.3390%2fijms24021095&partnerID=40&md5=b5aa96daeb57df2df5808564a8a4b3df	Fabry disease is a lysosomal storage disease caused by mutations in the GLA gene that encodes alpha-galactosidase (AGAL). The disease causes abnormal globotriaosylceramide (Gb3) storage in the lysosomes. Variants responsible for the genotypic spectrum of Fabry disease include mutations that abolish enzymatic activity and those that cause protein instability. The latter can be successfully treated…	AGAL; curcumin; drug repositioning; Fabry disease; lysosomal storage diseases; nutraceutical; pharmacological chaperone	1-Deoxynojirimycin; alpha-Galactosidase; Curcumin; Fabry Disease; Galactose; Humans; Lysosomes; Mutation; acidic alpha glucosidase; alpha galactosidase; curcumin; galactose; globotriaosylceramide; glucosidase; lysosome associated membrane protein 1; migalastat; unclassified drug; 1 deoxynojirimycin; alpha galactosidase; curcumin; galactose; Article; controlled study; drug effect; drug potentiatio…		alpha galactosidase, 9025-35-8; curcumin, 458-37-7; galactose, 26566-61-0, 50855-33-9, 59-23-4; globotriaosylceramide, 71965-57-6; glucosidase, 9033-06-1; migalastat, 108147-54-2, 75172-81-5; 1 deoxynojirimycin, 19130-96-2, 73285-50-4; 1-Deoxynojirimycin, ; alpha-Galactosidase, ; Curcumin, ; Galactose,			DISTABIF; Università degli Studi della Campania	We thank the “Cell Line and DNA Biobank from Patients Affected by Genetic Diseases”, a member of the Telethon Network of Genetic Biobanks, which provided us with specimens (project no. GGP12108). We thank the M.A. program at the DISTABIF, Università degli Studi della Campania “Luigi Vanvitelli”, for the fellowship POR Campania FSE 2014/2020 “Dottorati di Ricerca Con Caratterizzazione Industriale”…	English	All Open Access; Gold Open Access; Green Open Access
Bellomo F.; De Leo E.; Taranta A.; Giaquinto L.; Di Giovamberardino G.; Montefusco S.; Rega L.R.; Pastore A.; Medina D.L.; Di Bernardo D.; De Matteis M.A.; Emma F.	Bellomo, Francesco (36942495700); De Leo, Ester (53984130000); Taranta, Anna (57206409826); Giaquinto, Laura (8536740500); Di Giovamberardino, Gianna (10641044500); Montefusco, Sandro (35181708900); Rega, Laura Rita (37117755400); Pastore, Anna (7101941844); Medina, Diego Luis (7102063349); Di Bernardo, Diego (57191827009); De Matteis, Maria Antonietta (7004397655); Emma, Francesco (6701866332)	36942495700; 53984130000; 57206409826; 8536740500; 10641044500; 35181708900; 37117755400; 7101941844; 7102063349; 57191827009; 7004397655; 6701866332	Drug repurposing in rare diseases: An integrative study of drug screening and transcriptomic analysis in nephropathic cystinosis	2021	10.3390/ijms222312829	https://www.scopus.com/inward/record.uri?eid=2-s2.0-85119685155&doi=10.3390%2fijms222312829&partnerID=40&md5=8b2d8f37dd52ef25f27524ce57bd81fa	Diagnosis and cure for rare diseases represent a great challenge for the scientific community who often comes up against the complexity and heterogeneity of clinical picture associated to a high cost and time-consuming drug development processes. Here we show a drug repurposing strategy applied to nephropathic cystinosis, a rare inherited disorder belonging to the lysosomal storage diseases. This…	Cystinosis; Drug repositioning; High content screening; High throughput screening; Transcriptome	caspase 3; caspase 7; transcriptome; Article; controlled study; differential gene expression; drug repositioning; drug screening; gene expression; genetic disorder; high throughput sequencing; human; human cell; lysosome storage disease; metabolic pathway analysis; nephropathic cystinosis; rare disease; RNA sequencing; transcriptomics; treatment response		caspase 3, 169592-56-7; caspase 7, 189258-14-8			Cystinosis Research Foundation, CRF, (CRFS-2011); European Research Council, ERC, (670881); Fondazione Telethon, FT, (TGM11CB1); Ministero della Salute, (5 × 1000); Associazione Italiana per la Ricerca sul Cancro, AIRC, (IG2013_14761)	Funding: This research was funded by Cystinosis Research Foundation, (grant CRFS-2011) and by Italian Ministry of Health, (Ricerca Corrente and 5 × 1000). Furthermore, M.A.D.M. acknowledges the support of Telethon (grant TGM11CB1), the Italian Association for Cancer Research (grant IG2013_14761), and European Research Council Advanced Investigator grant 670881 (SYSMET).	English	All Open Access; Gold Open Access; Green Open Access
Esmail S.; Danter W.R.	Esmail, Sally (57191162650); Danter, Wayne R. (57195954610)	57191162650; 57195954610	Artificially induced pluripotent stem cell-derived whole-brain organoid for modelling the pathophysiology of metachromatic leukodystrophy and drug repurposing	2021	10.3390/biomedicines9040440	https://www.scopus.com/inward/record.uri?eid=2-s2.0-85105264569&doi=10.3390%2fbiomedicines9040440&partnerID=40&md5=dc6696aa47b7ec0e72bea544765987dc	Metachromatic leukodystrophy (MLD) is a rare neurodegenerative disease that results from a deficiency of the lysosomal enzyme arylsulfatase A (ARSA). Worldwide, there are between one in 40,000 and one in 160,000 people living with the disease. While there are currently no effective treatments for MLD, induced pluripotent stem cell-derived brain organoids have the potential to provide a better und…	Artificially induced whole-brain organoids; Drug discovery; Drug repur-posing; Metachromatic leukodystrophy; Rare metabolic disorder								English	All Open Access; Gold Open Access; Green Open Access
Miura K.; Onodera C.; Takagi M.; Koyama R.; Hirano T.; Nishio T.; Hakamata W.	Miura, Kazuki (56449961400); Onodera, Chihiro (57218361861); Takagi, Motonari (57218362687); Koyama, Ryosuke (57027389200); Hirano, Takako (14016022700); Nishio, Toshiyuki (56109215400); Hakamata, Wataru (55928375200)	56449961400; 57218361861; 57218362687; 57027389200; 14016022700; 56109215400; 55928375200	Screening, synthesis, and evaluation of novel isoflavone derivatives as inhibitors of human Golgi β-galactosidase	2020	10.1248/CPB.C20-00194	https://www.scopus.com/inward/record.uri?eid=2-s2.0-85088906913&doi=10.1248%2fCPB.C20-00194&partnerID=40&md5=e924604b213c2a7697e7a1773d677ee4	The genes GLB1 and GALC encode GLB1 isoform 1 and galactocerebrosidase, respectively, which exhibit β-galactosidase activity in human lysosomes. GLB1 isoform 1 has been reported to play roles in rare lysosomal storage diseases. Further, its β-galactosidase activity is the most widely used biomarker of senescent and aging cells; hence, it is called senescence-associated β-galactosidase. Galactocer…	Inhibitor screening; Isoflavone; Lysosomal storage disease; Senescence-associated β-galactosidase; β-galactosidase	beta-Galactosidase; Binding Sites; Cell Line; Crystallography, X-Ray; Drug Design; Enzyme Inhibitors; Golgi Apparatus; High-Throughput Screening Assays; Humans; Inhibitory Concentration 50; Isoflavones; Kinetics; Molecular Docking Simulation; Recombinant Proteins; Structure-Activity Relationship; 7 (2 chlorobenzyloxy) 3 (2 methoxyphenyl) 4h chromen 4 one; 7 (3 methyl 2 butenyloxy) 3 (2 methoxyphe…		beta galactosidase, ; beta-Galactosidase, ; Enzyme Inhibitors, ; GLB1 protein, human, ; Isoflavones, ; Recombinant Proteins,			College of Bioresource Sciences; Institute of Natural Medicine, University of Toyama; RIKEN Center for Sustainable Resource Science; Sasagawa Scientific Research; Nihon University; Japan Agency for Medical Research and Development, AMED; Centre for Studies in Religion and Society, University of Victoria, CSRS; Ministry of Education, Culture, Sports, Science and Technology, Monbusho; RIKEN; Japan …	Funding text 1: Acknowledgments We acknowledge the Chemical Resource Development Research Unit, Technology Platform Division, RIKEN Center for Sustainable Resource Science (CSRS) for providing the Natural Products Depository (NPDepo) chemical library. This research was performed as part of the Cooperative Research Project with the Institute of Natural Medicine, University of Toyama in 2016. We th…	English	All Open Access; Bronze Open Access
de Leo E.; Elmonem M.A.; Berlingerio S.P.; Berquez M.; Festa B.P.; Raso R.; Bellomo F.; Starborg T.; Janssen M.J.; Abbaszadeh Z.; Cairoli S.; Goffredo B.M.; Masereeuw R.; Devuyst O.; Lowe M.; Levtchenko E.; Luciani A.; Emma F.; Rega L.R.	de Leo, Ester (53984130000); Elmonem, Mohamed A. (55921282400); Berlingerio, Sante Princiero (57197800468); Berquez, Marine (57200244985); Festa, Beatrice Paola (57200248197); Raso, Roberto (56432786400); Bellomo, Francesco (36942495700); Starborg, Tobias (6504349393); Janssen, Manoe Jacoba (36243769300); Abbaszadeh, Zeinab (55672920000); Cairoli, Sara (57191488871); Goffredo, Bianca Maria (55237…	53984130000; 55921282400; 57197800468; 57200244985; 57200248197; 56432786400; 36942495700; 6504349393; 36243769300; 55672920000; 57191488871; 55237165500; 7003434572; 56994324400; 23483679000; 6701308902; 24468250300; 6701866332; 37117755400	Cell-based phenotypic drug screening identifies luteolin as candidate therapeutic for nephropathic cystinosis	2020	10.1681/ASN.2019090956	https://www.scopus.com/inward/record.uri?eid=2-s2.0-85087465943&doi=10.1681%2fASN.2019090956&partnerID=40&md5=8f7c6992dd2856c8d8c1ab3753ccfb70	Background Mutations in the gene that encodes the lysosomal cystine transporter cystinosin cause the lysosomal storage disease cystinosis. Defective cystine transport leads to intralysosomal accumulation and crystallization of cystine. The most severe phenotype, nephropathic cystinosis, manifests during the first months of life, as renal Fanconi syndrome. The cystine-depleting agent cysteamine si…		Amino Acid Transport Systems, Neutral; Animals; Antioxidants; Apoptosis; Autophagy; Cells, Cultured; Cystinosis; Disease Models, Animal; Drug Evaluation, Preclinical; Endocytosis; Humans; Kidney Tubules, Proximal; Low Density Lipoprotein Receptor-Related Protein-2; Luteolin; Lysosomes; Mice; Oxidative Stress; Phenotype; RNA, Messenger; Sequestosome-1 Protein; Zebrafish; beta actin; caspase 3; cat…		caspase 3, 169592-56-7; cathepsin D, 9025-26-7; dactinomycin, 1402-38-6, 1402-58-0, 50-76-0; genistein, 446-72-0, 690224-00-1; luteolin, 491-70-3; Amino Acid Transport Systems, Neutral, ; Antioxidants, ; CTNS protein, human, ; Low Density Lipoprotein Receptor-Related Protein-2, ; Luteolin, ; RNA, Messenger, ; Sequestosome-1 Protein, ; SQSTM1 protein, human, ; Sqstm1 protein, mouse,			Fonds Wetenschappelijk Onderzoek Vlaanderen, (1801110N, 739532, CRFS-2017-007); Cystinosis Research Foundation, CRF, (113301402, CRF-2016-004, E-Rare2-JTC2014); Schweizerischer Nationalfonds zur Förderung der Wissenschaftlichen Forschung, SNF, (310030_146490); Fonds Wetenschappelijk Onderzoek, FWO	These studies were supported by Cystinosis Research Foundation grant CRF-2016-004 (to F. Emma), ERA-Net for Research Programmes on Rare Diseases grant E-Rare2-JTC2014 (to F. Emma, E. Levtchenko and R. Masereeuw), Zon-MW grant 113301402 (to R. Masereeuw), Fonds Wetenschappelijk Onderzoek Vlaanderen grant 1801110N (to E. Levtchenko), European Reference Network for Rare Kidney Diseases (ERKNet) gran…	English	All Open Access; Bronze Open Access; Green Open Access
Ohgane K.; Karaki F.; Noguchi-Yachide T.; Dodo K.; Hashimoto Y.	Ohgane, Kenji (36451093700); Karaki, Fumika (37032515900); Noguchi-Yachide, Tomomi (16507321400); Dodo, Kosuke (6505803534); Hashimoto, Yuichi (35402041500)	36451093700; 37032515900; 16507321400; 6505803534; 35402041500	Structure-activity relationships of oxysterol-derived pharmacological chaperones for Niemann-Pick type C1 protein	2014	10.1016/j.bmcl.2014.05.064	https://www.scopus.com/inward/record.uri?eid=2-s2.0-84904066446&doi=10.1016%2fj.bmcl.2014.05.064&partnerID=40&md5=56f5068664d2aba44bda25855f04f67e	Niemann-Pick disease type C is a fatal neurodegenerative disease, and its major cause is mutations in NPC1 gene. This gene encodes NPC1 protein, a late endosomal polytopic membrane protein required for intracellular cholesterol trafficking. One prevalent mutation (I1061T) has been shown to cause a folding defect, which results in failure of endosomal localization of the protein, leading to loss-o…	Niemann-Pick disease type C; NPC1; Oxysterol; Pharmacological chaperone; Structure-activity relationships	Carrier Proteins; Dose-Response Relationship, Drug; Humans; Membrane Glycoproteins; Molecular Structure; Mutation; Niemann-Pick Disease, Type C; Sterols; Structure-Activity Relationship; mutant protein; Niemann Pick type C1 protein; oxysterol; protein; unclassified drug; carrier protein; membrane protein; NPC1 protein, human; sterol; chaperone; hydroxyl group; membrane protein; NPC1 protein; oxys…		protein, 67254-75-5; carrier protein, 80700-39-6; Carrier Proteins, ; Membrane Glycoproteins, ; NPC1 protein, human, ; Sterols,			Japan Society for the Promotion of Science, KAKEN, (13J06522, 2210583, 22249006, 25670052, 26293025)	This work was supported in part by Grants-in-Aid for JSPS Fellows and for Scientific Research (A) ( JSPS KAKENHI Grant Numbers 2210583 and 22249006 ). We thank Professor Mikiko Sodeoka (RIKEN) and Dr. Minoru Ishikawa (Institute of Molecular and Cellular Biosciences, The University of Tokyo) for fruitful discussion and support.	English
Abdelhakim M.; McMurray E.; Syed A.R.; Kafkas S.; Kamau A.A.; Schofield P.N.; Hoehndorf R.	Abdelhakim, Marwa (57209284658); McMurray, Eunice (57217125203); Syed, Ali Raza (57217127624); Kafkas, Senay (8299768100); Kamau, Allan Anthony (54880070200); Schofield, Paul N (57203081335); Hoehndorf, Robert (14319077100)	57209284658; 57217125203; 57217127624; 8299768100; 54880070200; 57203081335; 14319077100	DDIEM: Drug database for inborn errors of metabolism	2020	10.1186/s13023-020-01428-2	https://www.scopus.com/inward/record.uri?eid=2-s2.0-85086355077&doi=10.1186%2fs13023-020-01428-2&partnerID=40&md5=3ee0c41c9c105c5cbd8ca39f19752fa4	Background: Inborn errors of metabolism (IEM) represent a subclass of rare inherited diseases caused by a wide range of defects in metabolic enzymes or their regulation. Of over a thousand characterized IEMs, only about half are understood at the molecular level, and overall the development of treatment and management strategies has proved challenging. An overview of the changing landscape of the…	Drug effect; Drug repositioning; Inborn errors of metabolism; Ontology; Orphan disease; Therapeutic procedure	Databases, Pharmaceutical; Humans; Metabolism, Inborn Errors; Phenotype; Rare Diseases; diazoxide; histone deacetylase inhibitor; hydrocortisone; miglustat; porphobilinogen deaminase; recombinant erythropoietin; recombinant somatomedin C; rg 2833; starch; tanespimycin; unclassified drug; valproic acid; vitamin D; whey protein; 17 alpha hydroxylase deficiency; acute intermittent porphyria; Article…		diazoxide, 364-98-7; hydrocortisone, 50-23-7; miglustat, 72599-27-0; porphobilinogen deaminase, 9036-47-9, 9074-91-3; recombinant erythropoietin, 113427-24-0, 122312-54-3, 130455-76-4, 879555-13-2, 148363-16-0, 154725-65-2; recombinant somatomedin C, 68562-41-4; starch, 9005-25-8, 9005-84-9; tanespimycin, 75747-14-7; valproic acid, 1069-66-5, 99-66-1					English	All Open Access; Gold Open Access; Green Open Access
Olarte-Avellaneda S.; Cepeda Del Castillo J.; Rojas-Rodriguez A.F.; Sánchez O.; Rodríguez-López A.; Suárez García D.A.; Pulido L.M.S.; Alméciga-Díaz C.J.	Olarte-Avellaneda, Sergio (56052157400); Cepeda Del Castillo, Jacobo (57215359413); Rojas-Rodriguez, Andrés Felipe (57209663007); Sánchez, Oscar (26649111200); Rodríguez-López, Alexander (56030810000); Suárez García, Diego A. (57218281729); Pulido, Luz Mary Salazar (57218284197); Alméciga-Díaz, Carlos J. (57163774400)	56052157400; 57215359413; 57209663007; 26649111200; 56030810000; 57218281729; 57218284197; 57163774400	Bromocriptine as a Novel Pharmacological Chaperone for Mucopolysaccharidosis IV A	2020	10.1021/acsmedchemlett.0c00042	https://www.scopus.com/inward/record.uri?eid=2-s2.0-85088555045&doi=10.1021%2facsmedchemlett.0c00042&partnerID=40&md5=626f84c46d9b0828e097b2c1736e2665	Mucopolysaccharidosis IVA (MPS IVA) is a lysosomal storage disease caused by mutations in the gene encoding for the enzyme N-acetylgalactosamine-6-sulfate sulfatase (GALNS), leading to lysosomal accumulation of keratan sulfate (KS) and chondroitin-6-sulfate. In this study, we identified and characterized bromocriptine (BC) as a novel PC for MPS IVA. BC was identified through virtual screening and…	Bromocriptine; MPS IVA; pharmacological chaperone; virtual screening	bromocriptine; n acetylgalactosamine 6 sulfatase; Article; controlled study; crystal structure; drug protein binding; enzyme conformation; enzyme inhibition assay; fibroblast; gene mutation; HEK293 cell line; human; human cell; in vitro study; lysosome; lysosome storage disease; molecular docking; molecular dynamics; mucopolysaccharidosis IVA; priority journal		bromocriptine, 25614-03-3; n acetylgalactosamine 6 sulfatase, 59299-00-2, 9025-60-9			Ministério da Ciência, Tecnologia e Inovação, MCTI, (120356933205, 120356933427, 829-2018 – PPTA # 8728, ID 5170, ID 5174, ID 811-2018); Pontificia Universidad Javeriana, (7520)	CJAD was supported by Pontificia Universidad Javeriana [PPTA #7520] and the Ministry of Science, Technology and Innovation, Colombia [Grant ID 5174 - contract No. 120356933205, and Grant ID 5170 - contract No. 120356933427]. DAS and OFS received a young researcher fellowship (Contract 829-2018 – PPTA # 8728) and a postdoctoral fellowship (Grant ID 811-2018), respectively, from the Ministry of Sci…	English	All Open Access; Green Open Access
Higaki K.; Ninomiya H.; Suzuki Y.; Nanba E.	Higaki, Katsumi (57202571804); Ninomiya, Haruaki (7203034900); Suzuki, Yoshiyuki (55724600800); Nanba, Eiji (7005641157)	57202571804; 7203034900; 55724600800; 7005641157	Candidate molecules for chemical chaperone therapy of GM1- gangliosidosis	2013	10.4155/fmc.13.123	https://www.scopus.com/inward/record.uri?eid=2-s2.0-84884269282&doi=10.4155%2ffmc.13.123&partnerID=40&md5=afac54c0d2e24a8974b64d96e4e43d0d	A growing body of evidence suggests that misfolding of a mutant protein followed by its aggregation or premature degradation in the endoplasmic reticulum is one of the main mechanisms that underlie inherited neurodegenerative diseases, including lysosomal storage diseases. Chemical or pharmacological chaperones are small molecules that bind to and stabilize mutant lysosomal enzyme proteins in the…		1-Deoxynojirimycin; Animals; beta-Galactosidase; Gangliosidosis, GM1; Genotype; Hexosamines; Humans; Lysosomes; Mutation; Small Molecule Libraries; 6S nbi deoxygalactonojirimycin; alpha galactosidase; beta galactosidase; chaperone; dlhex dgj; fluorous iminoalditols; galactose; lysosome enzyme; n octyl 4 epi beta valienamine; nb dgj; nn dnj; protein p62; unclassified drug; animal cell; animal expe…		alpha galactosidase, 9025-35-8; galactose, 26566-61-0, 50855-33-9, 59-23-4			Japan Society for the Promotion of Science, JSPS, (23591498, 25293230)		English
