# Supplementary material for: Drug Repurposing and Lysosomal Storage Disorders: A Trick to Treat
Source: Genes (Basel). 2024 Feb 25;15(3):290. doi: 10.3390/genes15030290 (PMC10970111; doi:10.3390/genes15030290)
Supplement: Supplementary file 1 [file genes-15-00290-s001.zip › Supplementary Table S4.xlsx]

## Sheet: diseasegeneexplanation
ORPHANET	OMIM	Disease	Brief description
Orphanet: Batten disease	204200	Batten Disease	Caused by the accumulation of lipids (fats), sugars, and proteins due to defects in the Battenin protein, this condition leads to symptoms such as vision loss, seizures, and progressive motor and cognitive decline, ultimately culminating in a fatal outcome
Orphanet: Fabry disease	301500	Fabry Disease	Caused by the accumulation of globotriaosylceramide (Gb3) due to a functional deficiency of lysosomal alpha-galactosidase, Fabry disease leads to a range of symptoms including pain, kidney failure, and heart issues, ultimately impacting multiple organ systems and quality of life
Orphanet: Gaucher disease	230800	Gaucher Disease	Caused by the accumulation of glucocerebroside due to a deficiency in the enzyme glucocerebrosidase, Gaucher disease leads to a range of symptoms including bone pain, anemia, and enlarged liver and spleen, ultimately affecting various aspects of health and quality of life.
Orphanet: GM1 gangliosidosis	230500	GM1 Gangliosidosis	Caused by the accumulation of GM1 ganglioside due to a deficiency in the enzyme β-galactosidase, GM1 gangliosidosis leads to a range of symptoms including developmental delay, muscle weakness, and neurological deterioration, ultimately impacting the nervous system and overall health.
Orphanet: GM2 gangliosidosis	272750	GM2 Gangliosidosis	Caused by the accumulation of GM2 ganglioside due to a deficiency in the enzyme hexosaminidase, GM2 gangliosidosis, which includes Tay-Sachs and Sandhoff diseases, leads to a range of symptoms including developmental regression, muscle weakness, and neurological decline, ultimately affecting both physical and cognitive function
Orphanet: Krabbe disease	245200	Krabbe Disease	Caused by the accumulation of galactosylceramide due to a deficiency in the enzyme galactocerebrosidase, Krabbe disease leads to symptoms such as developmental regression, muscle weakness, and neurological deterioration, ultimately resulting in severe impairment of both motor and cognitive function
Orphanet: Metachromatic leukodystrophy	250100	Metachromatic Leukodystrophy	Caused by the accumulation of sulfatides due to a deficiency in the enzyme arylsulfatase A, Metachromatic Leukodystrophy leads to symptoms such as progressive loss of motor function, cognitive decline, and behavioral changes, ultimately resulting in severe neurological impairment and a shortened lifespan.
Orphanet: Mucopolysaccharidosis type 7	253220	Mucopolysaccharidosis Type VII	Caused by the deficiency of the enzyme β-glucuronidase, Mucopolysaccharidosis Type 7 leads to the accumulation of glycosaminoglycans (GAGs), resulting in symptoms such as skeletal abnormalities, organ enlargement, and developmental delay. Ultimately, it leads to severe physical and cognitive impairment.
Orphanet: Mucopolysaccharidosis-plus	617303	juvenile Mucopolysaccharidosis-plus	Caused by genetic mutations leading to abnormalities in mucopolysaccharide metabolism, presents with symptoms resembling those of Mucopolysaccharidosis but also includes congenital heart defects and hematopoietic abnormalities. This syndrome manifests as skeletal abnormalities, organ enlargement, and developmental delays, ultimately impacting both physical health and hematopoietic function.
Orphanet: Mucopolysaccharidosis type 3	252900	Mucopolysaccharidosis Type IIIA	Caused by the deficiency of the enzyme heparan-N-sulfatase, Mucopolysaccharidosis Type 3, also known as Sanfilippo syndrome, leads to the accumulation of heparan sulfate in the body. This results in symptoms such as developmental regression, behavioral problems, and neurological decline. Ultimately, it leads to severe cognitive impairment and shortened lifespan.
Orphanet: Mucopolysaccharidosis type 4	253000	Mucopolysaccharidosis Type IVA	Caused by the deficiency of the enzyme N-acetylgalactosamine-6-sulfatase, Mucopolysaccharidosis Type 4, also known as Morquio syndrome, leads to the accumulation of keratan sulfate and chondroitin-6-sulfate in the body. This results in symptoms such as skeletal abnormalities, joint laxity, and respiratory issues. Ultimately, it leads to physical impairment and reduced quality of life
Orphanet: Multiple sulfatase deficiency	272200	Multiple Sulfatase Deficiency	Caused by a deficiency in multiple sulfatase enzymes, Multiple Sulfatase Deficiency leads to the accumulation of sulfated compounds in the body. This results in a wide range of symptoms, including developmental delay, skeletal abnormalities, neurological deterioration, and organ dysfunction. Ultimately, it leads to severe physical and cognitive impairment, significantly impacting the affected ind…
Orphanet: Cystinosis	219800	Nephropathic Cystinosis	Caused by the accumulation of cystine within cells due to defects in the cystinosin protein, leads to renal dysfunction, Fanconi syndrome, and eventual progression to end-stage kidney disease. Ultimately, this results in severe renal impairment and complications affecting other organs.
Orphanet: Niemann Pick disease type C	257220	Niemann-Pick Disease Type C1	Caused by the accumulation of cholesterol and other lipids within cells due to defects in the NPC1 protein, leads to progressive neurological symptoms such as ataxia, dystonia, and cognitive decline. Ultimately, it results in severe neurological impairment and reduced life expectancy.
Orphanet: Niemann Pick disease type C	257220	Niemann-Pick Disease Type C	Caused by the accumulation of cholesterol and other lipids within cells due to defects in the NPC1 or NPC2 genes, leads to progressive neurological symptoms such as ataxia, dystonia, and cognitive decline. Ultimately, it results in severe neurological impairment and reduced life expectancy.
Orphanet: Pompe disease	232300	Pompe Disease	Caused by the accumulation of glycogen within cells due to defects in the acid alpha-glucosidase enzyme, manifests with progressive muscle weakness, respiratory difficulties, and cardiomyopathy. Ultimately, it leads to severe muscle weakness and respiratory failure.
